# Supplementary material for: Linear Decay of Retrotransposon Antisense Bias across Genes Is Contingent upon Tissue Specificity
Source: PLoS One. 2013 Nov 14;8(11):e79402. doi: 10.1371/journal.pone.0079402 (PMC3828378; doi:10.1371/journal.pone.0079402)
Supplement: Dataset S1 — List of Polymorphic Retrotransposons and Human-Specific Retrotransposons adapted from [35] and [36] . (XLSX) [file pone.0079402.s001.xlsx]

## Sheet: Sheet1
chr	19	42723283	42723284	stewart	0	-		chr19 42723283 42723284 stewart 0 -
chr	17	44727791	44727792	stewart	0	-		chr17 44727791 44727792 stewart 0 -
chr	9	128634423	128634424	stewart	0	-		chr9 128634423 128634424 stewart 0 -
chr	18	9391404	9391405	stewart	0	-		chr18 9391404 9391405 stewart 0 -
chr	5	95019964	95019965	stewart	0	-		chr5 95019964 95019965 stewart 0 -
chr	9	91137497	91137498	stewart	0	-		chr9 91137497 91137498 stewart 0 -
chr	14	88002046	88002047	stewart	0	-		chr14 88002046 88002047 stewart 0 -
chr	20	1095974	1095975	stewart	0	-		chr20 1095974 1095975 stewart 0 -
chr	11	43834015	43834016	stewart	0	-		chr11 43834015 43834016 stewart 0 -
chr	5	42755702	42755703	stewart	0	-		chr5 42755702 42755703 stewart 0 -
chr	5	74359549	74359550	stewart	0	-		chr5 74359549 74359550 stewart 0 -
chr	5	114885947	114885948	stewart	0	-		chr5 114885947 114885948 stewart 0 -
chr	14	59645239	59645240	stewart	0	-		chr14 59645239 59645240 stewart 0 -
chr	5	73181667	73181668	stewart	0	-		chr5 73181667 73181668 stewart 0 -
chr	19	61557464	61557465	stewart	0	-		chr19 61557464 61557465 stewart 0 -
chr	X	47656302	47656303	stewart	0	-		chrX 47656302 47656303 stewart 0 -
chr	2	185469803	185469804	stewart	0	-		chr2 185469803 185469804 stewart 0 -
chr	5	124089327	124089328	stewart	0	-		chr5 124089327 124089328 stewart 0 -
chr	3	22192574	22192575	stewart	0	-		chr3 22192574 22192575 stewart 0 -
chr	2	180050764	180050765	stewart	0	-		chr2 180050764 180050765 stewart 0 -
chr	10	63903375	63903376	stewart	0	-		chr10 63903375 63903376 stewart 0 -
chr	19	58728171	58728172	stewart	0	-		chr19 58728171 58728172 stewart 0 -
chr	6	87981588	87981589	stewart	0	-		chr6 87981588 87981589 stewart 0 -
chr	7	111666074	111666075	stewart	0	-		chr7 111666074 111666075 stewart 0 -
chr	19	49062982	49062983	stewart	0	-		chr19 49062982 49062983 stewart 0 -
chr	15	38887611	38887612	stewart	0	-		chr15 38887611 38887612 stewart 0 -
chr	8	106733687	106733688	stewart	0	-		chr8 106733687 106733688 stewart 0 -
chr	3	28399829	28399830	stewart	0	-		chr3 28399829 28399830 stewart 0 -
chr	9	37180301	37180302	stewart	0	-		chr9 37180301 37180302 stewart 0 -
chr	9	128610410	128610411	stewart	0	-		chr9 128610410 128610411 stewart 0 -
chr	22	32760599	32760600	stewart	0	-		chr22 32760599 32760600 stewart 0 -
chr	16	17448196	17448197	stewart	0	-		chr16 17448196 17448197 stewart 0 -
chr	5	82413615	82413616	stewart	0	-		chr5 82413615 82413616 stewart 0 -
chr	5	82532134	82532135	stewart	0	-		chr5 82532134 82532135 stewart 0 -
chr	7	120758782	120758783	stewart	0	-		chr7 120758782 120758783 stewart 0 -
chr	12	858213	858214	stewart	0	-		chr12 858213 858214 stewart 0 -
chr	6	112496722	112496723	stewart	0	-		chr6 112496722 112496723 stewart 0 -
chr	12	63746987	63746988	stewart	0	-		chr12 63746987 63746988 stewart 0 -
chr	18	52802272	52802273	stewart	0	-		chr18 52802272 52802273 stewart 0 -
chr	7	158413726	158413727	stewart	0	-		chr7 158413726 158413727 stewart 0 -
chr	3	114529835	114529836	stewart	0	-		chr3 114529835 114529836 stewart 0 -
chr	2	20040907	20040908	stewart	0	-		chr2 20040907 20040908 stewart 0 -
chr	7	70375900	70375901	stewart	0	-		chr7 70375900 70375901 stewart 0 -
chr	10	114265125	114265126	stewart	0	-		chr10 114265125 114265126 stewart 0 -
chr	15	60105557	60105558	stewart	0	-		chr15 60105557 60105558 stewart 0 -
chr	3	11675107	11675108	stewart	0	-		chr3 11675107 11675108 stewart 0 -
chr	1	107943990	107943991	stewart	0	-		chr1 107943990 107943991 stewart 0 -
chr	3	192482144	192482145	stewart	0	-		chr3 192482144 192482145 stewart 0 -
chr	1	214265347	214265348	stewart	0	-		chr1 214265347 214265348 stewart 0 -
chr	10	72653532	72653533	stewart	0	-		chr10 72653532 72653533 stewart 0 -
chr	19	17613480	17613481	stewart	0	-		chr19 17613480 17613481 stewart 0 -
chr	12	92336431	92336432	stewart	0	-		chr12 92336431 92336432 stewart 0 -
chr	3	23489977	23489978	stewart	0	-		chr3 23489977 23489978 stewart 0 -
chr	8	15592877	15592878	stewart	0	-		chr8 15592877 15592878 stewart 0 -
chr	2	219284837	219284838	stewart	0	-		chr2 219284837 219284838 stewart 0 -
chr	22	27369195	27369196	stewart	0	-		chr22 27369195 27369196 stewart 0 -
chr	4	99665778	99665779	stewart	0	-		chr4 99665778 99665779 stewart 0 -
chr	12	31011999	31012000	stewart	0	-		chr12 31011999 31012000 stewart 0 -
chr	2	99017687	99017688	stewart	0	-		chr2 99017687 99017688 stewart 0 -
chr	9	72383893	72383894	stewart	0	-		chr9 72383893 72383894 stewart 0 -
chr	9	72606453	72606454	stewart	0	-		chr9 72606453 72606454 stewart 0 -
chr	9	72722290	72722291	stewart	0	-		chr9 72722290 72722291 stewart 0 -
chr	9	73113526	73113527	stewart	0	-		chr9 73113526 73113527 stewart 0 -
chr	9	73208568	73208569	stewart	0	-		chr9 73208568 73208569 stewart 0 -
chr	5	135589115	135589116	stewart	0	-		chr5 135589115 135589116 stewart 0 -
chr	3	143942713	143942714	stewart	0	-		chr3 143942713 143942714 stewart 0 -
chr	4	154407697	154407698	stewart	0	-		chr4 154407697 154407698 stewart 0 -
chr	8	110170768	110170769	stewart	0	-		chr8 110170768 110170769 stewart 0 -
chr	12	71008536	71008537	stewart	0	-		chr12 71008536 71008537 stewart 0 -
chr	6	123599756	123599757	stewart	0	-		chr6 123599756 123599757 stewart 0 -
chr	2	201958318	201958319	stewart	0	-		chr2 201958318 201958319 stewart 0 -
chr	14	21872824	21872825	stewart	0	-		chr14 21872824 21872825 stewart 0 -
chr	21	9989076	9989077	stewart	0	-		chr21 9989076 9989077 stewart 0 -
chr	3	14058157	14058158	stewart	0	-		chr3 14058157 14058158 stewart 0 -
chr	3	190365905	190365906	stewart	0	-		chr3 190365905 190365906 stewart 0 -
chr	2	1450723	1450724	stewart	0	-		chr2 1450723 1450724 stewart 0 -
chr	3	25643909	25643910	stewart	0	-		chr3 25643909 25643910 stewart 0 -
chr	3	101595209	101595210	stewart	0	-		chr3 101595209 101595210 stewart 0 -
chr	7	47517602	47517603	stewart	0	-		chr7 47517602 47517603 stewart 0 -
chr	7	47558162	47558163	stewart	0	-		chr7 47558162 47558163 stewart 0 -
chr	19	12688962	12688963	stewart	0	-		chr19 12688962 12688963 stewart 0 -
chr	8	9501059	9501060	stewart	0	-		chr8 9501059 9501060 stewart 0 -
chr	12	87103620	87103621	stewart	0	-		chr12 87103620 87103621 stewart 0 -
chr	12	29770612	29770613	stewart	0	-		chr12 29770612 29770613 stewart 0 -
chr	1	15362711	15362712	stewart	0	-		chr1 15362711 15362712 stewart 0 -
chr	11	9287636	9287637	stewart	0	-		chr11 9287636 9287637 stewart 0 -
chr	3	173109067	173109068	stewart	0	-		chr3 173109067 173109068 stewart 0 -
chr	12	127726873	127726874	stewart	0	-		chr12 127726873 127726874 stewart 0 -
chr	2	97863036	97863037	stewart	0	-		chr2 97863036 97863037 stewart 0 -
chr	12	42773838	42773839	stewart	0	-		chr12 42773838 42773839 stewart 0 -
chr	2	192690924	192690925	stewart	0	-		chr2 192690924 192690925 stewart 0 -
chr	9	102263211	102263212	stewart	0	-		chr9 102263211 102263212 stewart 0 -
chr	9	102267832	102267833	stewart	0	-		chr9 102267832 102267833 stewart 0 -
chr	16	67531990	67531991	stewart	0	-		chr16 67531990 67531991 stewart 0 -
chr	9	74605456	74605457	stewart	0	-		chr9 74605456 74605457 stewart 0 -
chr	9	81486061	81486062	stewart	0	-		chr9 81486061 81486062 stewart 0 -
chr	6	155479933	155479934	stewart	0	-		chr6 155479933 155479934 stewart 0 -
chr	21	31363802	31363803	stewart	0	-		chr21 31363802 31363803 stewart 0 -
chr	2	137893471	137893472	stewart	0	-		chr2 137893471 137893472 stewart 0 -
chr	2	137976262	137976263	stewart	0	-		chr2 137976262 137976263 stewart 0 -
chr	7	11792770	11792771	stewart	0	-		chr7 11792770 11792771 stewart 0 -
chr	20	2319729	2319730	stewart	0	-		chr20 2319729 2319730 stewart 0 -
chr	16	67953335	67953336	stewart	0	-		chr16 67953335 67953336 stewart 0 -
chr	18	51090895	51090896	stewart	0	-		chr18 51090895 51090896 stewart 0 -
chr	18	51297060	51297061	stewart	0	-		chr18 51297060 51297061 stewart 0 -
chr	22	45618023	45618024	stewart	0	-		chr22 45618023 45618024 stewart 0 -
chr	22	45713620	45713621	stewart	0	-		chr22 45713620 45713621 stewart 0 -
chr	8	125587304	125587305	stewart	0	-		chr8 125587304 125587305 stewart 0 -
chr	1	232629539	232629540	stewart	0	-		chr1 232629539 232629540 stewart 0 -
chr	2	159718443	159718444	stewart	0	-		chr2 159718443 159718444 stewart 0 -
chr	11	7309022	7309023	stewart	0	-		chr11 7309022 7309023 stewart 0 -
chr	3	63515989	63515990	stewart	0	-		chr3 63515989 63515990 stewart 0 -
chr	7	138017613	138017614	stewart	0	-		chr7 138017613 138017614 stewart 0 -
chr	6	44906594	44906595	stewart	0	-		chr6 44906594 44906595 stewart 0 -
chr	8	70586311	70586312	stewart	0	-		chr8 70586311 70586312 stewart 0 -
chr	3	67772602	67772603	stewart	0	-		chr3 67772602 67772603 stewart 0 -
chr	17	50471090	50471091	stewart	0	-		chr17 50471090 50471091 stewart 0 -
chr	5	146617909	146617910	stewart	0	-		chr5 146617909 146617910 stewart 0 -
chr	8	74553516	74553517	stewart	0	-		chr8 74553516 74553517 stewart 0 -
chr	10	17791969	17791970	stewart	0	-		chr10 17791969 17791970 stewart 0 -
chr	12	102539213	102539214	stewart	0	-		chr12 102539213 102539214 stewart 0 -
chr	17	72139503	72139504	stewart	0	-		chr17 72139503 72139504 stewart 0 -
chr	20	60164461	60164462	stewart	0	-		chr20 60164461 60164462 stewart 0 -
chr	17	71558403	71558404	stewart	0	-		chr17 71558403 71558404 stewart 0 -
chr	17	17675125	17675126	stewart	0	-		chr17 17675125 17675126 stewart 0 -
chr	8	126093284	126093285	stewart	0	-		chr8 126093284 126093285 stewart 0 -
chr	5	136553604	136553605	stewart	0	-		chr5 136553604 136553605 stewart 0 -
chr	14	87923490	87923491	stewart	0	-		chr14 87923490 87923491 stewart 0 -
chr	14	87928964	87928965	stewart	0	-		chr14 87928964 87928965 stewart 0 -
chr	1	215980123	215980124	stewart	0	-		chr1 215980123 215980124 stewart 0 -
chr	1	216068448	216068449	stewart	0	-		chr1 216068448 216068449 stewart 0 -
chr	2	214220500	214220501	stewart	0	-		chr2 214220500 214220501 stewart 0 -
chr	2	214439557	214439558	stewart	0	-		chr2 214439557 214439558 stewart 0 -
chr	2	39168830	39168831	stewart	0	-		chr2 39168830 39168831 stewart 0 -
chr	10	106556869	106556870	stewart	0	-		chr10 106556869 106556870 stewart 0 -
chr	4	7620056	7620057	stewart	0	-		chr4 7620056 7620057 stewart 0 -
chr	10	108392419	108392420	stewart	0	-		chr10 108392419 108392420 stewart 0 -
chr	2	46782454	46782455	stewart	0	-		chr2 46782454 46782455 stewart 0 -
chr	6	158170164	158170165	stewart	0	-		chr6 158170164 158170165 stewart 0 -
chr	3	126697082	126697083	stewart	0	-		chr3 126697082 126697083 stewart 0 -
chr	15	62198246	62198247	stewart	0	-		chr15 62198246 62198247 stewart 0 -
chr	8	51555374	51555375	stewart	0	-		chr8 51555374 51555375 stewart 0 -
chr	8	51605008	51605009	stewart	0	-		chr8 51605008 51605009 stewart 0 -
chr	1	244055930	244055931	stewart	0	-		chr1 244055930 244055931 stewart 0 -
chr	1	244473325	244473326	stewart	0	-		chr1 244473325 244473326 stewart 0 -
chr	1	244632301	244632302	stewart	0	-		chr1 244632301 244632302 stewart 0 -
chr	1	244658953	244658954	stewart	0	-		chr1 244658953 244658954 stewart 0 -
chr	4	20128203	20128204	stewart	0	-		chr4 20128203 20128204 stewart 0 -
chr	17	30707201	30707202	stewart	0	-		chr17 30707201 30707202 stewart 0 -
chr	5	101628243	101628244	stewart	0	-		chr5 101628243 101628244 stewart 0 -
chr	15	90374047	90374048	stewart	0	-		chr15 90374047 90374048 stewart 0 -
chr	12	20898123	20898124	stewart	0	-		chr12 20898123 20898124 stewart 0 -
chr	2	162473495	162473496	stewart	0	-		chr2 162473495 162473496 stewart 0 -
chr	17	68207755	68207756	stewart	0	-		chr17 68207755 68207756 stewart 0 -
chr	12	44934344	44934345	stewart	0	-		chr12 44934344 44934345 stewart 0 -
chr	1	232189879	232189880	stewart	0	-		chr1 232189879 232189880 stewart 0 -
chr	6	118732846	118732847	stewart	0	-		chr6 118732846 118732847 stewart 0 -
chr	11	62902280	62902281	stewart	0	-		chr11 62902280 62902281 stewart 0 -
chr	12	58405047	58405048	stewart	0	-		chr12 58405047 58405048 stewart 0 -
chr	4	147620650	147620651	stewart	0	-		chr4 147620650 147620651 stewart 0 -
chr	19	56827229	56827230	stewart	0	-		chr19 56827229 56827230 stewart 0 -
chr	15	46942559	46942560	stewart	0	-		chr15 46942559 46942560 stewart 0 -
chr	9	17685624	17685625	stewart	0	-		chr9 17685624 17685625 stewart 0 -
chr	10	72275419	72275420	stewart	0	-		chr10 72275419 72275420 stewart 0 -
chr	8	14365803	14365804	stewart	0	-		chr8 14365803 14365804 stewart 0 -
chr	8	14943625	14943626	stewart	0	-		chr8 14943625 14943626 stewart 0 -
chr	8	14984855	14984856	stewart	0	-		chr8 14984855 14984856 stewart 0 -
chr	5	155908739	155908740	stewart	0	-		chr5 155908739 155908740 stewart 0 -
chr	13	48940751	48940752	stewart	0	-		chr13 48940751 48940752 stewart 0 -
chr	18	40554082	40554083	stewart	0	-		chr18 40554082 40554083 stewart 0 -
chr	7	80261094	80261095	stewart	0	-		chr7 80261094 80261095 stewart 0 -
chr	7	83523407	83523408	stewart	0	-		chr7 83523407 83523408 stewart 0 -
chr	3	171177703	171177704	stewart	0	-		chr3 171177703 171177704 stewart 0 -
chr	4	110630073	110630074	stewart	0	-		chr4 110630073 110630074 stewart 0 -
chr	14	38578273	38578274	stewart	0	-		chr14 38578273 38578274 stewart 0 -
chr	1	143809599	143809600	stewart	0	-		chr1 143809599 143809600 stewart 0 -
chr	1	176252964	176252965	stewart	0	-		chr1 176252964 176252965 stewart 0 -
chr	18	54970444	54970445	stewart	0	-		chr18 54970444 54970445 stewart 0 -
chr	15	30741976	30741977	stewart	0	-		chr15 30741976 30741977 stewart 0 -
chr	15	49778293	49778294	stewart	0	-		chr15 49778293 49778294 stewart 0 -
chr	14	30251019	30251020	stewart	0	-		chr14 30251019 30251020 stewart 0 -
chr	13	77033104	77033105	stewart	0	-		chr13 77033104 77033105 stewart 0 -
chr	15	74453055	74453056	stewart	0	-		chr15 74453055 74453056 stewart 0 -
chr	15	74879547	74879548	stewart	0	-		chr15 74879547 74879548 stewart 0 -
chr	1	235635817	235635818	stewart	0	-		chr1 235635817 235635818 stewart 0 -
chr	1	236034235	236034236	stewart	0	-		chr1 236034235 236034236 stewart 0 -
chr	6	117005364	117005365	stewart	0	-		chr6 117005364 117005365 stewart 0 -
chr	21	36100410	36100411	stewart	0	-		chr21 36100410 36100411 stewart 0 -
chr	21	36159797	36159798	stewart	0	-		chr21 36159797 36159798 stewart 0 -
chr	21	36242953	36242954	stewart	0	-		chr21 36242953 36242954 stewart 0 -
chr	3	159445614	159445615	stewart	0	-		chr3 159445614 159445615 stewart 0 -
chr	3	159572539	159572540	stewart	0	-		chr3 159572539 159572540 stewart 0 -
chr	6	167108334	167108335	stewart	0	-		chr6 167108334 167108335 stewart 0 -
chr	17	77140	77141	stewart	0	-		chr17 77140 77141 stewart 0 -
chr	22	44879945	44879946	stewart	0	-		chr22 44879945 44879946 stewart 0 -
chr	6	22092285	22092286	stewart	0	-		chr6 22092285 22092286 stewart 0 -
chr	6	22198128	22198129	stewart	0	-		chr6 22198128 22198129 stewart 0 -
chr	3	166819504	166819505	stewart	0	-		chr3 166819504 166819505 stewart 0 -
chr	3	158463971	158463972	stewart	0	-		chr3 158463971 158463972 stewart 0 -
chr	13	23380740	23380741	stewart	0	-		chr13 23380740 23380741 stewart 0 -
chr	X	130749623	130749624	stewart	0	-		chrX 130749623 130749624 stewart 0 -
chr	10	111752947	111752948	stewart	0	-		chr10 111752947 111752948 stewart 0 -
chr	3	72176447	72176448	stewart	0	-		chr3 72176447 72176448 stewart 0 -
chr	X	135853361	135853362	stewart	0	-		chrX 135853361 135853362 stewart 0 -
chr	3	46387996	46387997	stewart	0	-		chr3 46387996 46387997 stewart 0 -
chr	6	117837407	117837408	stewart	0	-		chr6 117837407 117837408 stewart 0 -
chr	1	64264370	64264371	stewart	0	-		chr1 64264370 64264371 stewart 0 -
chr	2	11343811	11343812	stewart	0	-		chr2 11343811 11343812 stewart 0 -
chr	18	16856031	16856032	stewart	0	-		chr18 16856031 16856032 stewart 0 -
chr	13	25663357	25663358	stewart	0	-		chr13 25663357 25663358 stewart 0 -
chr	17	75971117	75971118	stewart	0	-		chr17 75971117 75971118 stewart 0 -
chr	8	104921837	104921838	stewart	0	-		chr8 104921837 104921838 stewart 0 -
chr	6	72810090	72810091	stewart	0	-		chr6 72810090 72810091 stewart 0 -
chr	1	180687463	180687464	stewart	0	-		chr1 180687463 180687464 stewart 0 -
chr	5	63893444	63893445	stewart	0	-		chr5 63893444 63893445 stewart 0 -
chr	1	161355473	161355474	stewart	0	-		chr1 161355473 161355474 stewart 0 -
chr	12	105646205	105646206	stewart	0	-		chr12 105646205 105646206 stewart 0 -
chr	12	116945969	116945970	stewart	0	-		chr12 116945969 116945970 stewart 0 -
chr	2	219903615	219903616	stewart	0	-		chr2 219903615 219903616 stewart 0 -
chr	1	8369214	8369215	stewart	0	-		chr1 8369214 8369215 stewart 0 -
chr	1	8424578	8424579	stewart	0	-		chr1 8424578 8424579 stewart 0 -
chr	6	139336413	139336414	stewart	0	-		chr6 139336413 139336414 stewart 0 -
chr	10	65026076	65026077	stewart	0	-		chr10 65026076 65026077 stewart 0 -
chr	2	238402252	238402253	stewart	0	-		chr2 238402252 238402253 stewart 0 -
chr	19	3713004	3713005	stewart	0	-		chr19 3713004 3713005 stewart 0 -
chr	1	176664222	176664223	stewart	0	-		chr1 176664222 176664223 stewart 0 -
chr	3	142793325	142793326	stewart	0	-		chr3 142793325 142793326 stewart 0 -
chr	3	142801283	142801284	stewart	0	-		chr3 142801283 142801284 stewart 0 -
chr	3	25253451	25253452	stewart	0	-		chr3 25253451 25253452 stewart 0 -
chr	2	173371624	173371625	stewart	0	-		chr2 173371624 173371625 stewart 0 -
chr	9	133560220	133560221	stewart	0	-		chr9 133560220 133560221 stewart 0 -
chr	1	111925198	111925199	stewart	0	-		chr1 111925198 111925199 stewart 0 -
chr	5	34753787	34753788	stewart	0	-		chr5 34753787 34753788 stewart 0 -
chr	3	121908151	121908152	stewart	0	-		chr3 121908151 121908152 stewart 0 -
chr	1	172599623	172599624	stewart	0	-		chr1 172599623 172599624 stewart 0 -
chr	1	172751261	172751262	stewart	0	-		chr1 172751261 172751262 stewart 0 -
chr	8	61689334	61689335	stewart	0	-		chr8 61689334 61689335 stewart 0 -
chr	17	26866594	26866595	stewart	0	-		chr17 26866594 26866595 stewart 0 -
chr	7	157043537	157043538	stewart	0	-		chr7 157043537 157043538 stewart 0 -
chr	7	157141534	157141535	stewart	0	-		chr7 157141534 157141535 stewart 0 -
chr	9	9858737	9858738	stewart	0	-		chr9 9858737 9858738 stewart 0 -
chr	2	209313529	209313530	stewart	0	-		chr2 209313529 209313530 stewart 0 -
chr	10	16588042	16588043	stewart	0	-		chr10 16588042 16588043 stewart 0 -
chr	5	71671289	71671290	stewart	0	-		chr5 71671289 71671290 stewart 0 -
chr	1	97041708	97041709	stewart	0	-		chr1 97041708 97041709 stewart 0 -
chr	2	231691082	231691083	stewart	0	-		chr2 231691082 231691083 stewart 0 -
chr	9	78520769	78520770	stewart	0	-		chr9 78520769 78520770 stewart 0 -
chr	9	78641091	78641092	stewart	0	-		chr9 78641091 78641092 stewart 0 -
chr	11	75765445	75765446	stewart	0	-		chr11 75765445 75765446 stewart 0 -
chr	10	52879405	52879406	stewart	0	-		chr10 52879405 52879406 stewart 0 -
chr	3	171433701	171433702	stewart	0	-		chr3 171433701 171433702 stewart 0 -
chr	16	23772789	23772790	stewart	0	-		chr16 23772789 23772790 stewart 0 -
chr	17	61764664	61764665	stewart	0	-		chr17 61764664 61764665 stewart 0 -
chr	6	57511493	57511494	stewart	0	-		chr6 57511493 57511494 stewart 0 -
chr	6	57552917	57552918	stewart	0	-		chr6 57552917 57552918 stewart 0 -
chr	6	57573186	57573187	stewart	0	-		chr6 57573186 57573187 stewart 0 -
chr	6	57617255	57617256	stewart	0	-		chr6 57617255 57617256 stewart 0 -
chr	3	64193966	64193967	stewart	0	-		chr3 64193966 64193967 stewart 0 -
chr	22	20706432	20706433	stewart	0	-		chr22 20706432 20706433 stewart 0 -
chr	2	68259126	68259127	stewart	0	-		chr2 68259126 68259127 stewart 0 -
chr	4	102260758	102260759	stewart	0	-		chr4 102260758 102260759 stewart 0 -
chr	5	146079545	146079546	stewart	0	-		chr5 146079545 146079546 stewart 0 -
chr	8	30763555	30763556	stewart	0	-		chr8 30763555 30763556 stewart 0 -
chr	7	94715434	94715435	stewart	0	-		chr7 94715434 94715435 stewart 0 -
chr	3	162027770	162027771	stewart	0	-		chr3 162027770 162027771 stewart 0 -
chr	12	61563955	61563956	stewart	0	-		chr12 61563955 61563956 stewart 0 -
chr	9	102925215	102925216	stewart	0	-		chr9 102925215 102925216 stewart 0 -
chr	1	46451617	46451618	stewart	0	-		chr1 46451617 46451618 stewart 0 -
chr	12	105415076	105415077	stewart	0	-		chr12 105415076 105415077 stewart 0 -
chr	16	8824971	8824972	stewart	0	-		chr16 8824971 8824972 stewart 0 -
chr	7	131501650	131501651	stewart	0	-		chr7 131501650 131501651 stewart 0 -
chr	10	20307103	20307104	stewart	0	-		chr10 20307103 20307104 stewart 0 -
chr	2	198471693	198471694	stewart	0	-		chr2 198471693 198471694 stewart 0 -
chr	2	199134508	199134509	stewart	0	-		chr2 199134508 199134509 stewart 0 -
chr	20	8134628	8134629	stewart	0	-		chr20 8134628 8134629 stewart 0 -
chr	20	8391469	8391470	stewart	0	-		chr20 8391469 8391470 stewart 0 -
chr	20	8618603	8618604	stewart	0	-		chr20 8618603 8618604 stewart 0 -
chr	8	42159053	42159054	stewart	0	-		chr8 42159053 42159054 stewart 0 -
chr	1	88991976	88991977	stewart	0	-		chr1 88991976 88991977 stewart 0 -
chr	6	123021691	123021692	stewart	0	-		chr6 123021691 123021692 stewart 0 -
chr	16	79802545	79802546	stewart	0	-		chr16 79802545 79802546 stewart 0 -
chr	10	22907580	22907581	stewart	0	-		chr10 22907580 22907581 stewart 0 -
chr	3	139886504	139886505	stewart	0	-		chr3 139886504 139886505 stewart 0 -
chr	12	18497995	18497996	stewart	0	-		chr12 18497995 18497996 stewart 0 -
chr	12	18573324	18573325	stewart	0	-		chr12 18573324 18573325 stewart 0 -
chr	18	57864699	57864700	stewart	0	-		chr18 57864699 57864700 stewart 0 -
chr	1	77350501	77350502	stewart	0	-		chr1 77350501 77350502 stewart 0 -
chr	6	79780503	79780504	stewart	0	-		chr6 79780503 79780504 stewart 0 -
chr	20	33921968	33921969	stewart	0	-		chr20 33921968 33921969 stewart 0 -
chr	9	95411193	95411194	stewart	0	-		chr9 95411193 95411194 stewart 0 -
chr	4	129426686	129426687	stewart	0	-		chr4 129426686 129426687 stewart 0 -
chr	1	228560910	228560911	stewart	0	-		chr1 228560910 228560911 stewart 0 -
chr	3	73603890	73603891	stewart	0	-		chr3 73603890 73603891 stewart 0 -
chr	1	13812606	13812607	stewart	0	-		chr1 13812606 13812607 stewart 0 -
chr	4	95594400	95594401	stewart	0	-		chr4 95594400 95594401 stewart 0 -
chr	3	124282444	124282445	stewart	0	-		chr3 124282444 124282445 stewart 0 -
chr	5	58552386	58552387	stewart	0	-		chr5 58552386 58552387 stewart 0 -
chr	1	66334873	66334874	stewart	0	-		chr1 66334873 66334874 stewart 0 -
chr	7	31859116	31859117	stewart	0	-		chr7 31859116 31859117 stewart 0 -
chr	12	95229493	95229494	stewart	0	-		chr12 95229493 95229494 stewart 0 -
chr	14	70550021	70550022	stewart	0	-		chr14 70550021 70550022 stewart 0 -
chr	7	82268444	82268445	stewart	0	-		chr7 82268444 82268445 stewart 0 -
chr	7	82353661	82353662	stewart	0	-		chr7 82353661 82353662 stewart 0 -
chr	7	82449760	82449761	stewart	0	-		chr7 82449760 82449761 stewart 0 -
chr	5	140767242	140767243	stewart	0	-		chr5 140767242 140767243 stewart 0 -
chr	10	55550951	55550952	stewart	0	-		chr10 55550951 55550952 stewart 0 -
chr	10	55653286	55653287	stewart	0	-		chr10 55653286 55653287 stewart 0 -
chr	10	55851226	55851227	stewart	0	-		chr10 55851226 55851227 stewart 0 -
chr	10	56572359	56572360	stewart	0	-		chr10 56572359 56572360 stewart 0 -
chr	9	127674243	127674244	stewart	0	-		chr9 127674243 127674244 stewart 0 -
chr	6	162627245	162627246	stewart	0	-		chr6 162627245 162627246 stewart 0 -
chr	5	102371368	102371369	stewart	0	-		chr5 102371368 102371369 stewart 0 -
chr	9	111947887	111947888	stewart	0	-		chr9 111947887 111947888 stewart 0 -
chr	9	111505861	111505862	stewart	0	-		chr9 111505861 111505862 stewart 0 -
chr	4	170025705	170025706	stewart	0	-		chr4 170025705 170025706 stewart 0 -
chr	11	65740895	65740896	stewart	0	-		chr11 65740895 65740896 stewart 0 -
chr	11	65764824	65764825	stewart	0	-		chr11 65764824 65764825 stewart 0 -
chr	6	163387376	163387377	stewart	0	-		chr6 163387376 163387377 stewart 0 -
chr	11	73659204	73659205	stewart	0	-		chr11 73659204 73659205 stewart 0 -
chr	8	107534288	107534289	stewart	0	-		chr8 107534288 107534289 stewart 0 -
chr	8	107557427	107557428	stewart	0	-		chr8 107557427 107557428 stewart 0 -
chr	11	56093401	56093402	stewart	0	-		chr11 56093401 56093402 stewart 0 -
chr	11	78173608	78173609	stewart	0	-		chr11 78173608 78173609 stewart 0 -
chr	4	183537751	183537752	stewart	0	-		chr4 183537751 183537752 stewart 0 -
chr	4	183788543	183788544	stewart	0	-		chr4 183788543 183788544 stewart 0 -
chr	15	25848555	25848556	stewart	0	-		chr15 25848555 25848556 stewart 0 -
chr	15	25852919	25852920	stewart	0	-		chr15 25852919 25852920 stewart 0 -
chr	7	8501477	8501478	stewart	0	-		chr7 8501477 8501478 stewart 0 -
chr	1	152390382	152390383	stewart	0	-		chr1 152390382 152390383 stewart 0 -
chr	14	31374724	31374725	stewart	0	-		chr14 31374724 31374725 stewart 0 -
chr	15	86430724	86430725	stewart	0	-		chr15 86430724 86430725 stewart 0 -
chr	9	86696034	86696035	stewart	0	-		chr9 86696034 86696035 stewart 0 -
chr	2	50030289	50030290	stewart	0	-		chr2 50030289 50030290 stewart 0 -
chr	2	50456133	50456134	stewart	0	-		chr2 50456133 50456134 stewart 0 -
chr	10	33617457	33617458	stewart	0	-		chr10 33617457 33617458 stewart 0 -
chr	21	15274805	15274806	stewart	0	-		chr21 15274805 15274806 stewart 0 -
chr	8	31654379	31654380	stewart	0	-		chr8 31654379 31654380 stewart 0 -
chr	8	32479514	32479515	stewart	0	-		chr8 32479514 32479515 stewart 0 -
chr	2	27515987	27515988	stewart	0	-		chr2 27515987 27515988 stewart 0 -
chr	10	115403947	115403948	stewart	0	-		chr10 115403947 115403948 stewart 0 -
chr	14	33016019	33016020	stewart	0	-		chr14 33016019 33016020 stewart 0 -
chr	14	33125193	33125194	stewart	0	-		chr14 33125193 33125194 stewart 0 -
chr	11	88836528	88836529	stewart	0	-		chr11 88836528 88836529 stewart 0 -
chr	1	160346706	160346707	stewart	0	-		chr1 160346706 160346707 stewart 0 -
chr	1	160529631	160529632	stewart	0	-		chr1 160529631 160529632 stewart 0 -
chr	18	29787199	29787200	stewart	0	-		chr18 29787199 29787200 stewart 0 -
chr	10	96084555	96084556	stewart	0	-		chr10 96084555 96084556 stewart 0 -
chr	X	5791742	5791743	stewart	0	-		chrX 5791742 5791743 stewart 0 -
chr	17	30484781	30484782	stewart	0	-		chr17 30484781 30484782 stewart 0 -
chr	6	124566711	124566712	stewart	0	-		chr6 124566711 124566712 stewart 0 -
chr	6	124660559	124660560	stewart	0	-		chr6 124660559 124660560 stewart 0 -
chr	12	43417402	43417403	stewart	0	-		chr12 43417402 43417403 stewart 0 -
chr	1	196509916	196509917	stewart	0	-		chr1 196509916 196509917 stewart 0 -
chr	1	72286694	72286695	stewart	0	-		chr1 72286694 72286695 stewart 0 -
chr	8	92009206	92009207	stewart	0	-		chr8 92009206 92009207 stewart 0 -
chr	5	1865640	1865641	stewart	0	-		chr5 1865640 1865641 stewart 0 -
chr	3	121801650	121801651	stewart	0	-		chr3 121801650 121801651 stewart 0 -
chr	5	60434428	60434429	stewart	0	-		chr5 60434428 60434429 stewart 0 -
chr	12	4641136	4641137	stewart	0	-		chr12 4641136 4641137 stewart 0 -
chr	7	122981778	122981779	stewart	0	-		chr7 122981778 122981779 stewart 0 -
chr	2	240509386	240509387	stewart	0	-		chr2 240509386 240509387 stewart 0 -
chr	2	105818998	105818999	stewart	0	-		chr2 105818998 105818999 stewart 0 -
chr	8	102834363	102834364	stewart	0	-		chr8 102834363 102834364 stewart 0 -
chr	13	34788182	34788183	stewart	0	-		chr13 34788182 34788183 stewart 0 -
chr	12	76921064	76921065	stewart	0	-		chr12 76921064 76921065 stewart 0 -
chr	13	40799866	40799867	stewart	0	-		chr13 40799866 40799867 stewart 0 -
chr	13	100549414	100549415	stewart	0	-		chr13 100549414 100549415 stewart 0 -
chr	3	175708137	175708138	stewart	0	-		chr3 175708137 175708138 stewart 0 -
chr	3	175893430	175893431	stewart	0	-		chr3 175893430 175893431 stewart 0 -
chr	3	176250757	176250758	stewart	0	-		chr3 176250757 176250758 stewart 0 -
chr	3	176259618	176259619	stewart	0	-		chr3 176259618 176259619 stewart 0 -
chr	3	40216608	40216609	stewart	0	-		chr3 40216608 40216609 stewart 0 -
chr	15	50436298	50436299	stewart	0	-		chr15 50436298 50436299 stewart 0 -
chr	17	27917961	27917962	stewart	0	-		chr17 27917961 27917962 stewart 0 -
chr	17	27923301	27923302	stewart	0	-		chr17 27923301 27923302 stewart 0 -
chr	17	28131636	28131637	stewart	0	-		chr17 28131636 28131637 stewart 0 -
chr	13	108626132	108626133	stewart	0	-		chr13 108626132 108626133 stewart 0 -
chr	17	8391190	8391191	stewart	0	-		chr17 8391190 8391191 stewart 0 -
chr	11	95223021	95223022	stewart	0	-		chr11 95223021 95223022 stewart 0 -
chr	15	29057124	29057125	stewart	0	-		chr15 29057124 29057125 stewart 0 -
chr	8	10170001	10170002	stewart	0	-		chr8 10170001 10170002 stewart 0 -
chr	8	16018447	16018448	stewart	0	-		chr8 16018447 16018448 stewart 0 -
chr	12	27756062	27756063	stewart	0	-		chr12 27756062 27756063 stewart 0 -
chr	11	73240431	73240432	stewart	0	-		chr11 73240431 73240432 stewart 0 -
chr	2	27907582	27907583	stewart	0	-		chr2 27907582 27907583 stewart 0 -
chr	11	18875136	18875137	stewart	0	-		chr11 18875136 18875137 stewart 0 -
chr	1	165979486	165979487	stewart	0	-		chr1 165979486 165979487 stewart 0 -
chr	X	14827158	14827159	stewart	0	-		chrX 14827158 14827159 stewart 0 -
chr	11	4707790	4707791	stewart	0	-		chr11 4707790 4707791 stewart 0 -
chr	11	4864523	4864524	stewart	0	-		chr11 4864523 4864524 stewart 0 -
chr	14	74569319	74569320	stewart	0	-		chr14 74569319 74569320 stewart 0 -
chr	14	36960787	36960788	stewart	0	-		chr14 36960787 36960788 stewart 0 -
chr	1	67196716	67196717	stewart	0	-		chr1 67196716 67196717 stewart 0 -
chr	14	38790292	38790293	stewart	0	-		chr14 38790292 38790293 stewart 0 -
chr	7	141357730	141357731	stewart	0	-		chr7 141357730 141357731 stewart 0 -
chr	1	11988858	11988859	stewart	0	-		chr1 11988858 11988859 stewart 0 -
chr	2	112433017	112433018	stewart	0	-		chr2 112433017 112433018 stewart 0 -
chr	10	15067541	15067542	stewart	0	-		chr10 15067541 15067542 stewart 0 -
chr	15	64300996	64300997	stewart	0	-		chr15 64300996 64300997 stewart 0 -
chr	15	97937005	97937006	stewart	0	-		chr15 97937005 97937006 stewart 0 -
chr	11	85872977	85872978	stewart	0	-		chr11 85872977 85872978 stewart 0 -
chr	3	170753283	170753284	stewart	0	-		chr3 170753283 170753284 stewart 0 -
chr	14	46505708	46505709	stewart	0	-		chr14 46505708 46505709 stewart 0 -
chr	14	46905838	46905839	stewart	0	-		chr14 46905838 46905839 stewart 0 -
chr	14	47051890	47051891	stewart	0	-		chr14 47051890 47051891 stewart 0 -
chr	6	100487625	100487626	stewart	0	-		chr6 100487625 100487626 stewart 0 -
chr	X	138572132	138572133	stewart	0	-		chrX 138572132 138572133 stewart 0 -
chr	22	34357622	34357623	stewart	0	-		chr22 34357622 34357623 stewart 0 -
chr	5	66053122	66053123	stewart	0	-		chr5 66053122 66053123 stewart 0 -
chr	1	46105777	46105778	stewart	0	-		chr1 46105777 46105778 stewart 0 -
chr	3	188440642	188440643	stewart	0	-		chr3 188440642 188440643 stewart 0 -
chr	5	126330039	126330040	stewart	0	-		chr5 126330039 126330040 stewart 0 -
chr	6	36129746	36129747	stewart	0	-		chr6 36129746 36129747 stewart 0 -
chr	5	71448704	71448705	stewart	0	-		chr5 71448704 71448705 stewart 0 -
chr	5	109078887	109078888	stewart	0	-		chr5 109078887 109078888 stewart 0 -
chr	5	109147339	109147340	stewart	0	-		chr5 109147339 109147340 stewart 0 -
chr	7	77575129	77575130	stewart	0	-		chr7 77575129 77575130 stewart 0 -
chr	7	77984441	77984442	stewart	0	-		chr7 77984441 77984442 stewart 0 -
chr	7	78500115	78500116	stewart	0	-		chr7 78500115 78500116 stewart 0 -
chr	20	14344012	14344013	stewart	0	-		chr20 14344012 14344013 stewart 0 -
chr	20	15035659	15035660	stewart	0	-		chr20 15035659 15035660 stewart 0 -
chr	20	15054598	15054599	stewart	0	-		chr20 15054598 15054599 stewart 0 -
chr	8	57055577	57055578	stewart	0	-		chr8 57055577 57055578 stewart 0 -
chr	11	24749517	24749518	stewart	0	-		chr11 24749517 24749518 stewart 0 -
chr	12	38959279	38959280	stewart	0	-		chr12 38959279 38959280 stewart 0 -
chr	1	74297615	74297616	stewart	0	-		chr1 74297615 74297616 stewart 0 -
chr	12	84064955	84064956	stewart	0	-		chr12 84064955 84064956 stewart 0 -
chr	14	59523909	59523910	stewart	0	-		chr14 59523909 59523910 stewart 0 -
chr	1	90143132	90143133	stewart	0	-		chr1 90143132 90143133 stewart 0 -
chr	1	69863644	69863645	stewart	0	-		chr1 69863644 69863645 stewart 0 -
chr	1	70184932	70184933	stewart	0	-		chr1 70184932 70184933 stewart 0 -
chr	17	25939326	25939327	stewart	0	-		chr17 25939326 25939327 stewart 0 -
chr	3	171007001	171007002	stewart	0	-		chr3 171007001 171007002 stewart 0 -
chr	6	25488202	25488203	stewart	0	-		chr6 25488202 25488203 stewart 0 -
chr	2	169723438	169723439	stewart	0	-		chr2 169723438 169723439 stewart 0 -
chr	2	141250525	141250526	stewart	0	-		chr2 141250525 141250526 stewart 0 -
chr	2	141830619	141830620	stewart	0	-		chr2 141830619 141830620 stewart 0 -
chr	2	142450073	142450074	stewart	0	-		chr2 142450073 142450074 stewart 0 -
chr	10	85973223	85973224	stewart	0	-		chr10 85973223 85973224 stewart 0 -
chr	X	114280748	114280749	stewart	0	-		chrX 114280748 114280749 stewart 0 -
chr	4	151513353	151513354	stewart	0	-		chr4 151513353 151513354 stewart 0 -
chr	4	62080053	62080054	stewart	0	-		chr4 62080053 62080054 stewart 0 -
chr	7	156223158	156223159	stewart	0	-		chr7 156223158 156223159 stewart 0 -
chr	12	79839350	79839351	stewart	0	-		chr12 79839350 79839351 stewart 0 -
chr	4	41293036	41293037	stewart	0	-		chr4 41293036 41293037 stewart 0 -
chr	3	9552246	9552247	stewart	0	-		chr3 9552246 9552247 stewart 0 -
chr	11	35964151	35964152	stewart	0	-		chr11 35964151 35964152 stewart 0 -
chr	3	45517656	45517657	stewart	0	-		chr3 45517656 45517657 stewart 0 -
chr	12	51507353	51507354	stewart	0	-		chr12 51507353 51507354 stewart 0 -
chr	X	117015104	117015105	stewart	0	-		chrX 117015104 117015105 stewart 0 -
chr	X	117120076	117120077	stewart	0	-		chrX 117120076 117120077 stewart 0 -
chr	2	207685133	207685134	stewart	0	-		chr2 207685133 207685134 stewart 0 -
chr	13	72546535	72546536	stewart	0	-		chr13 72546535 72546536 stewart 0 -
chr	6	39458710	39458711	stewart	0	-		chr6 39458710 39458711 stewart 0 -
chr	5	61671108	61671109	stewart	0	-		chr5 61671108 61671109 stewart 0 -
chr	14	92936468	92936469	stewart	0	-		chr14 92936468 92936469 stewart 0 -
chr	10	24409777	24409778	stewart	0	-		chr10 24409777 24409778 stewart 0 -
chr	18	8708950	8708951	stewart	0	-		chr18 8708950 8708951 stewart 0 -
chr	16	83666192	83666193	stewart	0	-		chr16 83666192 83666193 stewart 0 -
chr	8	48683039	48683040	stewart	0	-		chr8 48683039 48683040 stewart 0 -
chr	15	62448014	62448015	stewart	0	-		chr15 62448014 62448015 stewart 0 -
chr	9	6770313	6770314	stewart	0	-		chr9 6770313 6770314 stewart 0 -
chr	X	104784821	104784822	stewart	0	-		chrX 104784821 104784822 stewart 0 -
chr	4	44003430	44003431	stewart	0	-		chr4 44003430 44003431 stewart 0 -
chr	1	213351899	213351900	stewart	0	-		chr1 213351899 213351900 stewart 0 -
chr	1	213467549	213467550	stewart	0	-		chr1 213467549 213467550 stewart 0 -
chr	14	87812362	87812363	stewart	0	-		chr14 87812362 87812363 stewart 0 -
chr	4	21531592	21531593	stewart	0	-		chr4 21531592 21531593 stewart 0 -
chr	2	163352782	163352783	stewart	0	-		chr2 163352782 163352783 stewart 0 -
chr	2	163386862	163386863	stewart	0	-		chr2 163386862 163386863 stewart 0 -
chr	17	59085408	59085409	stewart	0	-		chr17 59085408 59085409 stewart 0 -
chr	14	62296038	62296039	stewart	0	-		chr14 62296038 62296039 stewart 0 -
chr	7	119822343	119822344	stewart	0	-		chr7 119822343 119822344 stewart 0 -
chr	7	119890685	119890686	stewart	0	-		chr7 119890685 119890686 stewart 0 -
chr	8	73923939	73923940	stewart	0	-		chr8 73923939 73923940 stewart 0 -
chr	3	157722566	157722567	stewart	0	-		chr3 157722566 157722567 stewart 0 -
chr	3	125640139	125640140	stewart	0	-		chr3 125640139 125640140 stewart 0 -
chr	3	125889195	125889196	stewart	0	-		chr3 125889195 125889196 stewart 0 -
chr	12	26588864	26588865	stewart	0	-		chr12 26588864 26588865 stewart 0 -
chr	3	126051362	126051363	stewart	0	-		chr3 126051362 126051363 stewart 0 -
chr	2	173024969	173024970	stewart	0	-		chr2 173024969 173024970 stewart 0 -
chr	5	75895557	75895558	stewart	0	-		chr5 75895557 75895558 stewart 0 -
chr	5	61831157	61831158	stewart	0	-		chr5 61831157 61831158 stewart 0 -
chr	4	143477750	143477751	stewart	0	-		chr4 143477750 143477751 stewart 0 -
chr	6	76765698	76765699	stewart	0	-		chr6 76765698 76765699 stewart 0 -
chr	5	55323176	55323177	stewart	0	-		chr5 55323176 55323177 stewart 0 -
chr	2	213685310	213685311	stewart	0	-		chr2 213685310 213685311 stewart 0 -
chr	14	105827975	105827976	stewart	0	-		chr14 105827975 105827976 stewart 0 -
chr	3	109376012	109376013	stewart	0	-		chr3 109376012 109376013 stewart 0 -
chr	3	109387104	109387105	stewart	0	-		chr3 109387104 109387105 stewart 0 -
chr	21	33638658	33638659	stewart	0	-		chr21 33638658 33638659 stewart 0 -
chr	12	25612050	25612051	stewart	0	-		chr12 25612050 25612051 stewart 0 -
chr	21	32307423	32307424	stewart	0	-		chr21 32307423 32307424 stewart 0 -
chr	21	32320390	32320391	stewart	0	-		chr21 32320390 32320391 stewart 0 -
chr	X	113938316	113938317	stewart	0	-		chrX 113938316 113938317 stewart 0 -
chr	6	87735346	87735347	stewart	0	-		chr6 87735346 87735347 stewart 0 -
chr	X	131674199	131674200	stewart	0	-		chrX 131674199 131674200 stewart 0 -
chr	17	13377557	13377558	stewart	0	-		chr17 13377557 13377558 stewart 0 -
chr	1	87332142	87332143	stewart	0	-		chr1 87332142 87332143 stewart 0 -
chr	5	74689721	74689722	stewart	0	-		chr5 74689721 74689722 stewart 0 -
chr	5	176256546	176256547	stewart	0	-		chr5 176256546 176256547 stewart 0 -
chr	1	42186994	42186995	stewart	0	-		chr1 42186994 42186995 stewart 0 -
chr	22	17741455	17741456	stewart	0	-		chr22 17741455 17741456 stewart 0 -
chr	7	18239601	18239602	stewart	0	-		chr7 18239601 18239602 stewart 0 -
chr	7	18289118	18289119	stewart	0	-		chr7 18289118 18289119 stewart 0 -
chr	6	31546980	31546981	stewart	0	-		chr6 31546980 31546981 stewart 0 -
chr	2	26327439	26327440	stewart	0	-		chr2 26327439 26327440 stewart 0 -
chr	2	188917990	188917991	stewart	0	-		chr2 188917990 188917991 stewart 0 -
chr	7	126448627	126448628	stewart	0	-		chr7 126448627 126448628 stewart 0 -
chr	3	7105371	7105372	stewart	0	-		chr3 7105371 7105372 stewart 0 -
chr	15	55781985	55781986	stewart	0	-		chr15 55781985 55781986 stewart 0 -
chr	6	102327256	102327257	stewart	0	-		chr6 102327256 102327257 stewart 0 -
chr	6	102527145	102527146	stewart	0	-		chr6 102527145 102527146 stewart 0 -
chr	21	30210882	30210883	stewart	0	-		chr21 30210882 30210883 stewart 0 -
chr	5	152917113	152917114	stewart	0	-		chr5 152917113 152917114 stewart 0 -
chr	7	37803160	37803161	stewart	0	-		chr7 37803160 37803161 stewart 0 -
chr	3	101893232	101893233	stewart	0	-		chr3 101893232 101893233 stewart 0 -
chr	14	66099607	66099608	stewart	0	-		chr14 66099607 66099608 stewart 0 -
chr	13	92903804	92903805	stewart	0	-		chr13 92903804 92903805 stewart 0 -
chr	13	90959659	90959660	stewart	0	-		chr13 90959659 90959660 stewart 0 -
chr	6	117862581	117862582	stewart	0	-		chr6 117862581 117862582 stewart 0 -
chr	7	93170217	93170218	stewart	0	-		chr7 93170217 93170218 stewart 0 -
chr	7	93195313	93195314	stewart	0	-		chr7 93195313 93195314 stewart 0 -
chr	1	67981139	67981140	stewart	0	-		chr1 67981139 67981140 stewart 0 -
chr	9	79279764	79279765	stewart	0	-		chr9 79279764 79279765 stewart 0 -
chr	6	1619193	1619194	stewart	0	-		chr6 1619193 1619194 stewart 0 -
chr	2	233330305	233330306	stewart	0	-		chr2 233330305 233330306 stewart 0 -
chr	5	42702038	42702039	stewart	0	-		chr5 42702038 42702039 stewart 0 -
chr	11	76668218	76668219	stewart	0	-		chr11 76668218 76668219 stewart 0 -
chr	17	10019291	10019292	stewart	0	-		chr17 10019291 10019292 stewart 0 -
chr	14	35189898	35189899	stewart	0	-		chr14 35189898 35189899 stewart 0 -
chr	3	116865768	116865769	stewart	0	-		chr3 116865768 116865769 stewart 0 -
chr	4	174386015	174386016	stewart	0	-		chr4 174386015 174386016 stewart 0 -
chr	2	154460827	154460828	stewart	0	-		chr2 154460827 154460828 stewart 0 -
chr	2	154952030	154952031	stewart	0	-		chr2 154952030 154952031 stewart 0 -
chr	15	25439375	25439376	stewart	0	-		chr15 25439375 25439376 stewart 0 -
chr	4	45769608	45769609	stewart	0	-		chr4 45769608 45769609 stewart 0 -
chr	15	24423605	24423606	stewart	0	-		chr15 24423605 24423606 stewart 0 -
chr	9	100130132	100130133	stewart	0	-		chr9 100130132 100130133 stewart 0 -
chr	5	151137672	151137673	stewart	0	-		chr5 151137672 151137673 stewart 0 -
chr	6	96615884	96615885	stewart	0	-		chr6 96615884 96615885 stewart 0 -
chr	4	162813360	162813361	stewart	0	-		chr4 162813360 162813361 stewart 0 -
chr	5	132781851	132781852	stewart	0	-		chr5 132781851 132781852 stewart 0 -
chr	13	31544671	31544672	stewart	0	-		chr13 31544671 31544672 stewart 0 -
chr	13	38328879	38328880	stewart	0	-		chr13 38328879 38328880 stewart 0 -
chr	9	14867434	14867435	stewart	0	-		chr9 14867434 14867435 stewart 0 -
chr	9	14891579	14891580	stewart	0	-		chr9 14891579 14891580 stewart 0 -
chr	4	79462715	79462716	stewart	0	-		chr4 79462715 79462716 stewart 0 -
chr	4	79508458	79508459	stewart	0	-		chr4 79508458 79508459 stewart 0 -
chr	4	79578183	79578184	stewart	0	-		chr4 79578183 79578184 stewart 0 -
chr	3	71271405	71271406	stewart	0	-		chr3 71271405 71271406 stewart 0 -
chr	1	42541211	42541212	stewart	0	-		chr1 42541211 42541212 stewart 0 -
chr	3	173380939	173380940	stewart	0	-		chr3 173380939 173380940 stewart 0 -
chr	2	153091006	153091007	stewart	0	-		chr2 153091006 153091007 stewart 0 -
chr	15	30900589	30900590	stewart	0	-		chr15 30900589 30900590 stewart 0 -
chr	13	27557825	27557826	stewart	0	-		chr13 27557825 27557826 stewart 0 -
chr	6	110209676	110209677	stewart	0	-		chr6 110209676 110209677 stewart 0 -
chr	6	97124391	97124392	stewart	0	-		chr6 97124391 97124392 stewart 0 -
chr	3	59869601	59869602	stewart	0	-		chr3 59869601 59869602 stewart 0 -
chr	3	61032455	61032456	stewart	0	-		chr3 61032455 61032456 stewart 0 -
chr	1	59644450	59644451	stewart	0	-		chr1 59644450 59644451 stewart 0 -
chr	13	101187367	101187368	stewart	0	-		chr13 101187367 101187368 stewart 0 -
chr	3	193475722	193475723	stewart	0	-		chr3 193475722 193475723 stewart 0 -
chr	3	193859212	193859213	stewart	0	-		chr3 193859212 193859213 stewart 0 -
chr	20	6007991	6007992	stewart	0	-		chr20 6007991 6007992 stewart 0 -
chr	14	54865605	54865606	stewart	0	-		chr14 54865605 54865606 stewart 0 -
chr	5	107307777	107307778	stewart	0	-		chr5 107307777 107307778 stewart 0 -
chr	6	5293750	5293751	stewart	0	-		chr6 5293750 5293751 stewart 0 -
chr	6	5470470	5470471	stewart	0	-		chr6 5470470 5470471 stewart 0 -
chr	13	97601298	97601299	stewart	0	-		chr13 97601298 97601299 stewart 0 -
chr	6	54880364	54880365	stewart	0	-		chr6 54880364 54880365 stewart 0 -
chr	8	130976851	130976852	stewart	0	-		chr8 130976851 130976852 stewart 0 -
chr	6	82354141	82354142	stewart	0	-		chr6 82354141 82354142 stewart 0 -
chr	15	27608197	27608198	stewart	0	-		chr15 27608197 27608198 stewart 0 -
chr	6	119435747	119435748	stewart	0	-		chr6 119435747 119435748 stewart 0 -
chr	10	60747957	60747958	stewart	0	-		chr10 60747957 60747958 stewart 0 -
chr	2	208180646	208180647	stewart	0	-		chr2 208180646 208180647 stewart 0 -
chr	1	50685236	50685237	stewart	0	-		chr1 50685236 50685237 stewart 0 -
chr	1	50768566	50768567	stewart	0	-		chr1 50768566 50768567 stewart 0 -
chr	1	50802547	50802548	stewart	0	-		chr1 50802547 50802548 stewart 0 -
chr	6	133773448	133773449	stewart	0	-		chr6 133773448 133773449 stewart 0 -
chr	7	133243329	133243330	stewart	0	-		chr7 133243329 133243330 stewart 0 -
chr	1	92940104	92940105	stewart	0	-		chr1 92940104 92940105 stewart 0 -
chr	2	238685575	238685576	stewart	0	-		chr2 238685575 238685576 stewart 0 -
chr	20	13652145	13652146	stewart	0	-		chr20 13652145 13652146 stewart 0 -
chr	1	43055859	43055860	stewart	0	-		chr1 43055859 43055860 stewart 0 -
chr	3	55860228	55860229	stewart	0	-		chr3 55860228 55860229 stewart 0 -
chr	2	212355436	212355437	stewart	0	-		chr2 212355436 212355437 stewart 0 -
chr	2	212874668	212874669	stewart	0	-		chr2 212874668 212874669 stewart 0 -
chr	2	212876361	212876362	stewart	0	-		chr2 212876361 212876362 stewart 0 -
chr	1	51747506	51747507	stewart	0	-		chr1 51747506 51747507 stewart 0 -
chr	3	98079177	98079178	stewart	0	-		chr3 98079177 98079178 stewart 0 -
chr	3	98116540	98116541	stewart	0	-		chr3 98116540 98116541 stewart 0 -
chr	2	149207113	149207114	stewart	0	-		chr2 149207113 149207114 stewart 0 -
chr	9	110989544	110989545	stewart	0	-		chr9 110989544 110989545 stewart 0 -
chr	18	5401651	5401652	stewart	0	-		chr18 5401651 5401652 stewart 0 -
chr	8	110418480	110418481	stewart	0	-		chr8 110418480 110418481 stewart 0 -
chr	2	54970091	54970092	stewart	0	-		chr2 54970091 54970092 stewart 0 -
chr	14	88245482	88245483	stewart	0	-		chr14 88245482 88245483 stewart 0 -
chr	1	36247263	36247264	stewart	0	-		chr1 36247263 36247264 stewart 0 -
chr	3	185756272	185756273	stewart	0	-		chr3 185756272 185756273 stewart 0 -
chr	15	40034723	40034724	stewart	0	-		chr15 40034723 40034724 stewart 0 -
chr	14	33563089	33563090	stewart	0	-		chr14 33563089 33563090 stewart 0 -
chr	14	33674812	33674813	stewart	0	-		chr14 33674812 33674813 stewart 0 -
chr	5	38431909	38431910	stewart	0	-		chr5 38431909 38431910 stewart 0 -
chr	8	133011891	133011892	stewart	0	-		chr8 133011891 133011892 stewart 0 -
chr	8	133049198	133049199	stewart	0	-		chr8 133049198 133049199 stewart 0 -
chr	5	106763903	106763904	stewart	0	-		chr5 106763903 106763904 stewart 0 -
chr	8	17015597	17015598	stewart	0	-		chr8 17015597 17015598 stewart 0 -
chr	1	243242412	243242413	stewart	0	-		chr1 243242412 243242413 stewart 0 -
chr	7	36218676	36218677	stewart	0	-		chr7 36218676 36218677 stewart 0 -
chr	3	129559373	129559374	stewart	0	-		chr3 129559373 129559374 stewart 0 -
chr	3	123051497	123051498	stewart	0	-		chr3 123051497 123051498 stewart 0 -
chr	11	102553748	102553749	stewart	0	-		chr11 102553748 102553749 stewart 0 -
chr	11	102706476	102706477	stewart	0	-		chr11 102706476 102706477 stewart 0 -
chr	2	172278998	172278999	stewart	0	-		chr2 172278998 172278999 stewart 0 -
chr	7	95550688	95550689	stewart	0	-		chr7 95550688 95550689 stewart 0 -
chr	21	38415625	38415626	stewart	0	-		chr21 38415625 38415626 stewart 0 -
chr	21	40577753	40577754	stewart	0	-		chr21 40577753 40577754 stewart 0 -
chr	1	97490215	97490216	stewart	0	-		chr1 97490215 97490216 stewart 0 -
chr	8	95863896	95863897	stewart	0	-		chr8 95863896 95863897 stewart 0 -
chr	2	115550336	115550337	stewart	0	-		chr2 115550336 115550337 stewart 0 -
chr	2	116190802	116190803	stewart	0	-		chr2 116190802 116190803 stewart 0 -
chr	18	65311032	65311033	stewart	0	-		chr18 65311032 65311033 stewart 0 -
chr	8	25228563	25228564	stewart	0	-		chr8 25228563 25228564 stewart 0 -
chr	3	50854163	50854164	stewart	0	-		chr3 50854163 50854164 stewart 0 -
chr	2	225482762	225482763	stewart	0	-		chr2 225482762 225482763 stewart 0 -
chr	10	129080282	129080283	stewart	0	-		chr10 129080282 129080283 stewart 0 -
chr	20	43864911	43864912	stewart	0	-		chr20 43864911 43864912 stewart 0 -
chr	5	13995336	13995337	stewart	0	-		chr5 13995336 13995337 stewart 0 -
chr	7	21646648	21646649	stewart	0	-		chr7 21646648 21646649 stewart 0 -
chr	X	31910993	31910994	stewart	0	-		chrX 31910993 31910994 stewart 0 -
chr	18	3659122	3659123	stewart	0	-		chr18 3659122 3659123 stewart 0 -
chr	11	83102904	83102905	stewart	0	-		chr11 83102904 83102905 stewart 0 -
chr	11	83314766	83314767	stewart	0	-		chr11 83314766 83314767 stewart 0 -
chr	11	83580681	83580682	stewart	0	-		chr11 83580681 83580682 stewart 0 -
chr	13	50191742	50191743	stewart	0	-		chr13 50191742 50191743 stewart 0 -
chr	8	13000932	13000933	stewart	0	-		chr8 13000932 13000933 stewart 0 -
chr	2	217921889	217921890	stewart	0	-		chr2 217921889 217921890 stewart 0 -
chr	10	553763	553764	stewart	0	-		chr10 553763 553764 stewart 0 -
chr	13	59190266	59190267	stewart	0	-		chr13 59190266 59190267 stewart 0 -
chr	7	136944455	136944456	stewart	0	-		chr7 136944455 136944456 stewart 0 -
chr	13	41624786	41624787	stewart	0	-		chr13 41624786 41624787 stewart 0 -
chr	7	14344596	14344597	stewart	0	-		chr7 14344596 14344597 stewart 0 -
chr	6	18361296	18361297	stewart	0	-		chr6 18361296 18361297 stewart 0 -
chr	20	29495778	29495779	stewart	0	-		chr20 29495778 29495779 stewart 0 -
chr	12	1960100	1960101	stewart	0	-		chr12 1960100 1960101 stewart 0 -
chr	18	49240537	49240538	stewart	0	-		chr18 49240537 49240538 stewart 0 -
chr	4	100959880	100959881	stewart	0	-		chr4 100959880 100959881 stewart 0 -
chr	2	159426859	159426860	stewart	0	-		chr2 159426859 159426860 stewart 0 -
chr	1	58550112	58550113	stewart	0	-		chr1 58550112 58550113 stewart 0 -
chr	14	58779778	58779779	stewart	0	-		chr14 58779778 58779779 stewart 0 -
chr	14	58814782	58814783	stewart	0	-		chr14 58814782 58814783 stewart 0 -
chr	17	20098652	20098653	stewart	0	-		chr17 20098652 20098653 stewart 0 -
chr	1	112793517	112793518	stewart	0	-		chr1 112793517 112793518 stewart 0 -
chr	7	117143474	117143475	stewart	0	-		chr7 117143474 117143475 stewart 0 -
chr	7	117167556	117167557	stewart	0	-		chr7 117167556 117167557 stewart 0 -
chr	5	11215846	11215847	stewart	0	-		chr5 11215846 11215847 stewart 0 -
chr	10	67754657	67754658	stewart	0	-		chr10 67754657 67754658 stewart 0 -
chr	10	68006764	68006765	stewart	0	-		chr10 68006764 68006765 stewart 0 -
chr	10	68808287	68808288	stewart	0	-		chr10 68808287 68808288 stewart 0 -
chr	1	34052665	34052666	stewart	0	-		chr1 34052665 34052666 stewart 0 -
chr	22	25327607	25327608	stewart	0	-		chr22 25327607 25327608 stewart 0 -
chr	7	86818765	86818766	stewart	0	-		chr7 86818765 86818766 stewart 0 -
chr	7	29151681	29151682	stewart	0	-		chr7 29151681 29151682 stewart 0 -
chr	13	45545734	45545735	stewart	0	-		chr13 45545734 45545735 stewart 0 -
chr	7	129740651	129740652	stewart	0	-		chr7 129740651 129740652 stewart 0 -
chr	4	46473134	46473135	stewart	0	-		chr4 46473134 46473135 stewart 0 -
chr	5	115526776	115526777	stewart	0	-		chr5 115526776 115526777 stewart 0 -
chr	6	71015597	71015598	stewart	0	-		chr6 71015597 71015598 stewart 0 -
chr	2	227731733	227731734	stewart	0	-		chr2 227731733 227731734 stewart 0 -
chr	13	109874796	109874797	stewart	0	-		chr13 109874796 109874797 stewart 0 -
chr	4	110357666	110357667	stewart	0	-		chr4 110357666 110357667 stewart 0 -
chr	9	100777095	100777096	stewart	0	-		chr9 100777095 100777096 stewart 0 -
chr	2	125233563	125233564	stewart	0	-		chr2 125233563 125233564 stewart 0 -
chr	16	75014058	75014059	stewart	0	-		chr16 75014058 75014059 stewart 0 -
chr	7	147216708	147216709	stewart	0	-		chr7 147216708 147216709 stewart 0 -
chr	11	99234618	99234619	stewart	0	-		chr11 99234618 99234619 stewart 0 -
chr	3	2146097	2146098	stewart	0	-		chr3 2146097 2146098 stewart 0 -
chr	3	74537196	74537197	stewart	0	-		chr3 74537196 74537197 stewart 0 -
chr	3	74652035	74652036	stewart	0	-		chr3 74652035 74652036 stewart 0 -
chr	12	68966153	68966154	stewart	0	-		chr12 68966153 68966154 stewart 0 -
chr	X	21395710	21395711	stewart	0	-		chrX 21395710 21395711 stewart 0 -
chr	1	222843217	222843218	stewart	0	-		chr1 222843217 222843218 stewart 0 -
chr	8	87691801	87691802	stewart	0	-		chr8 87691801 87691802 stewart 0 -
chr	6	25232785	25232786	stewart	0	-		chr6 25232785 25232786 stewart 0 -
chr	3	141206350	141206351	stewart	0	-		chr3 141206350 141206351 stewart 0 -
chr	14	94806029	94806030	stewart	0	-		chr14 94806029 94806030 stewart 0 -
chr	X	154164810	154164811	stewart	0	-		chrX 154164810 154164811 stewart 0 -
chr	12	10125454	10125455	stewart	0	-		chr12 10125454 10125455 stewart 0 -
chr	7	29461054	29461055	stewart	0	-		chr7 29461054 29461055 stewart 0 -
chr	15	91368158	91368159	stewart	0	-		chr15 91368158 91368159 stewart 0 -
chr	3	127985289	127985290	stewart	0	-		chr3 127985289 127985290 stewart 0 -
chr	22	16085289	16085290	stewart	0	-		chr22 16085289 16085290 stewart 0 -
chr	13	25848326	25848327	stewart	0	-		chr13 25848326 25848327 stewart 0 -
chr	10	72863537	72863538	stewart	0	-		chr10 72863537 72863538 stewart 0 -
chr	16	81500601	81500602	stewart	0	-		chr16 81500601 81500602 stewart 0 -
chr	16	81965808	81965809	stewart	0	-		chr16 81965808 81965809 stewart 0 -
chr	5	22444084	22444085	stewart	0	-		chr5 22444084 22444085 stewart 0 -
chr	1	100711192	100711193	stewart	0	-		chr1 100711192 100711193 stewart 0 -
chr	1	20817324	20817325	stewart	0	-		chr1 20817324 20817325 stewart 0 -
chr	15	71770363	71770364	stewart	0	-		chr15 71770363 71770364 stewart 0 -
chr	6	100105255	100105256	stewart	0	-		chr6 100105255 100105256 stewart 0 -
chr	12	28308565	28308566	stewart	0	-		chr12 28308565 28308566 stewart 0 -
chr	12	28329863	28329864	stewart	0	-		chr12 28329863 28329864 stewart 0 -
chr	12	28431538	28431539	stewart	0	-		chr12 28431538 28431539 stewart 0 -
chr	11	32702684	32702685	stewart	0	-		chr11 32702684 32702685 stewart 0 -
chr	17	25482452	25482453	stewart	0	-		chr17 25482452 25482453 stewart 0 -
chr	3	192532936	192532937	stewart	0	-		chr3 192532936 192532937 stewart 0 -
chr	17	61196308	61196309	stewart	0	-		chr17 61196308 61196309 stewart 0 -
chr	3	181937105	181937106	stewart	0	-		chr3 181937105 181937106 stewart 0 -
chr	7	31609598	31609599	stewart	0	-		chr7 31609598 31609599 stewart 0 -
chr	13	43309785	43309786	stewart	0	-		chr13 43309785 43309786 stewart 0 -
chr	4	186619140	186619141	stewart	0	-		chr4 186619140 186619141 stewart 0 -
chr	4	110821141	110821142	stewart	0	-		chr4 110821141 110821142 stewart 0 -
chr	18	64723473	64723474	stewart	0	-		chr18 64723473 64723474 stewart 0 -
chr	3	42873411	42873412	stewart	0	-		chr3 42873411 42873412 stewart 0 -
chr	18	55301087	55301088	stewart	0	-		chr18 55301087 55301088 stewart 0 -
chr	6	17524363	17524364	stewart	0	-		chr6 17524363 17524364 stewart 0 -
chr	1	40297273	40297274	stewart	0	-		chr1 40297273 40297274 stewart 0 -
chr	5	110685041	110685042	stewart	0	-		chr5 110685041 110685042 stewart 0 -
chr	4	114641896	114641897	stewart	0	-		chr4 114641896 114641897 stewart 0 -
chr	7	71418184	71418185	stewart	0	-		chr7 71418184 71418185 stewart 0 -
chr	2	47172784	47172785	stewart	0	-		chr2 47172784 47172785 stewart 0 -
chr	16	24235066	24235067	stewart	0	-		chr16 24235066 24235067 stewart 0 -
chr	7	81839815	81839816	stewart	0	-		chr7 81839815 81839816 stewart 0 -
chr	1	179854969	179854970	stewart	0	-		chr1 179854969 179854970 stewart 0 -
chr	1	179867896	179867897	stewart	0	-		chr1 179867896 179867897 stewart 0 -
chr	1	64730649	64730650	stewart	0	-		chr1 64730649 64730650 stewart 0 -
chr	1	225157363	225157364	stewart	0	-		chr1 225157363 225157364 stewart 0 -
chr	9	15821805	15821806	stewart	0	-		chr9 15821805 15821806 stewart 0 -
chr	9	110952080	110952081	stewart	0	-		chr9 110952080 110952081 stewart 0 -
chr	9	96750525	96750526	stewart	0	-		chr9 96750525 96750526 stewart 0 -
chr	9	97736557	97736558	stewart	0	-		chr9 97736557 97736558 stewart 0 -
chr	5	39328726	39328727	stewart	0	-		chr5 39328726 39328727 stewart 0 -
chr	8	96141407	96141408	stewart	0	-		chr8 96141407 96141408 stewart 0 -
chr	6	118983707	118983708	stewart	0	-		chr6 118983707 118983708 stewart 0 -
chr	5	7899039	7899040	stewart	0	-		chr5 7899039 7899040 stewart 0 -
chr	4	159277904	159277905	stewart	0	-		chr4 159277904 159277905 stewart 0 -
chr	3	58905432	58905433	stewart	0	-		chr3 58905432 58905433 stewart 0 -
chr	3	196432118	196432119	stewart	0	-		chr3 196432118 196432119 stewart 0 -
chr	2	63819014	63819015	stewart	0	-		chr2 63819014 63819015 stewart 0 -
chr	2	44702758	44702759	stewart	0	-		chr2 44702758 44702759 stewart 0 -
chr	22	31157412	31157413	stewart	0	-		chr22 31157412 31157413 stewart 0 -
chr	20	58071512	58071513	stewart	0	-		chr20 58071512 58071513 stewart 0 -
chr	1	34408928	34408929	stewart	0	-		chr1 34408928 34408929 stewart 0 -
chr	1	60243184	60243185	stewart	0	-		chr1 60243184 60243185 stewart 0 -
chr	1	14308895	14308896	stewart	0	-		chr1 14308895 14308896 stewart 0 -
chr	19	35140039	35140040	stewart	0	-		chr19 35140039 35140040 stewart 0 -
chr	18	42038328	42038329	stewart	0	-		chr18 42038328 42038329 stewart 0 -
chr	14	73256284	73256285	stewart	0	-		chr14 73256284 73256285 stewart 0 -
chr	12	102278550	102278551	stewart	0	-		chr12 102278550 102278551 stewart 0 -
chr	10	118084950	118084951	stewart	0	-		chr10 118084950 118084951 stewart 0 -
chr	10	118119688	118119689	stewart	0	-		chr10 118119688 118119689 stewart 0 -
chr	10	99887715	99887716	stewart	0	-		chr10 99887715 99887716 stewart 0 -
chr	10	29186313	29186314	stewart	0	-		chr10 29186313 29186314 stewart 0 -
chr	10	19590726	19590727	stewart	0	-		chr10 19590726 19590727 stewart 0 -
chr	10	19634607	19634608	stewart	0	-		chr10 19634607 19634608 stewart 0 -
chr	1	74920631	74920632	stewart	0	-		chr1 74920631 74920632 stewart 0 -
chr	6	38603555	38603556	stewart	0	-		chr6 38603555 38603556 stewart 0 -
chr	9	16441510	16441511	stewart	0	-		chr9 16441510 16441511 stewart 0 -
chr	9	16672300	16672301	stewart	0	-		chr9 16672300 16672301 stewart 0 -
chr	1	167605618	167605619	stewart	0	-		chr1 167605618 167605619 stewart 0 -
chr	12	32249916	32249917	stewart	0	-		chr12 32249916 32249917 stewart 0 -
chr	7	33161842	33161843	stewart	0	-		chr7 33161842 33161843 stewart 0 -
chr	14	34318375	34318376	stewart	0	-		chr14 34318375 34318376 stewart 0 -
chr	4	103023034	103023035	stewart	0	-		chr4 103023034 103023035 stewart 0 -
chr	6	69600174	69600175	stewart	0	-		chr6 69600174 69600175 stewart 0 -
chr	21	41565009	41565010	stewart	0	-		chr21 41565009 41565010 stewart 0 -
chr	7	69606990	69606991	stewart	0	-		chr7 69606990 69606991 stewart 0 -
chr	7	105253294	105253295	stewart	0	-		chr7 105253294 105253295 stewart 0 -
chr	10	116996317	116996318	stewart	0	-		chr10 116996317 116996318 stewart 0 -
chr	10	117693743	117693744	stewart	0	-		chr10 117693743 117693744 stewart 0 -
chr	20	49782593	49782594	stewart	0	-		chr20 49782593 49782594 stewart 0 -
chr	13	24934875	24934876	stewart	0	-		chr13 24934875 24934876 stewart 0 -
chr	3	10485670	10485671	stewart	0	-		chr3 10485670 10485671 stewart 0 -
chr	13	112568954	112568955	stewart	0	-		chr13 112568954 112568955 stewart 0 -
chr	1	210832457	210832458	stewart	0	-		chr1 210832457 210832458 stewart 0 -
chr	15	98995687	98995688	stewart	0	-		chr15 98995687 98995688 stewart 0 -
chr	1	76165555	76165556	stewart	0	-		chr1 76165555 76165556 stewart 0 -
chr	4	77242831	77242832	stewart	0	-		chr4 77242831 77242832 stewart 0 -
chr	5	78133677	78133678	stewart	0	-		chr5 78133677 78133678 stewart 0 -
chr	3	35691684	35691685	stewart	0	-		chr3 35691684 35691685 stewart 0 -
chr	12	27392674	27392675	stewart	0	-		chr12 27392674 27392675 stewart 0 -
chr	12	27403171	27403172	stewart	0	-		chr12 27403171 27403172 stewart 0 -
chr	15	78645609	78645610	stewart	0	-		chr15 78645609 78645610 stewart 0 -
chr	12	44461427	44461428	stewart	0	-		chr12 44461427 44461428 stewart 0 -
chr	6	157439366	157439367	stewart	0	-		chr6 157439366 157439367 stewart 0 -
chr	3	56923662	56923663	stewart	0	-		chr3 56923662 56923663 stewart 0 -
chr	18	6840853	6840854	stewart	0	-		chr18 6840853 6840854 stewart 0 -
chr	5	142335179	142335180	stewart	0	-		chr5 142335179 142335180 stewart 0 -
chr	2	68586913	68586914	stewart	0	-		chr2 68586913 68586914 stewart 0 -
chr	11	116351173	116351174	stewart	0	-		chr11 116351173 116351174 stewart 0 -
chr	11	72058836	72058837	stewart	0	-		chr11 72058836 72058837 stewart 0 -
chr	11	71270262	71270263	stewart	0	-		chr11 71270262 71270263 stewart 0 -
chr	11	107184312	107184313	stewart	0	-		chr11 107184312 107184313 stewart 0 -
chr	11	100360312	100360313	stewart	0	-		chr11 100360312 100360313 stewart 0 -
chr	22	22356481	22356482	stewart	0	-		chr22 22356481 22356482 stewart 0 -
chr	21	25276093	25276094	stewart	0	-		chr21 25276093 25276094 stewart 0 -
chr	15	58444536	58444537	stewart	0	-		chr15 58444536 58444537 stewart 0 -
chr	1	148466752	148466753	stewart	0	-		chr1 148466752 148466753 stewart 0 -
chr	11	418014	418015	stewart	0	-		chr11 418014 418015 stewart 0 -
chr	11	22180281	22180282	stewart	0	-		chr11 22180281 22180282 stewart 0 -
chr	11	26558229	26558230	stewart	0	-		chr11 26558229 26558230 stewart 0 -
chr	12	5579490	5579491	stewart	0	-		chr12 5579490 5579491 stewart 0 -
chr	12	5773266	5773267	stewart	0	-		chr12 5773266 5773267 stewart 0 -
chr	12	98305769	98305770	stewart	0	-		chr12 98305769 98305770 stewart 0 -
chr	5	55547613	55547614	stewart	0	-		chr5 55547613 55547614 stewart 0 -
chr	4	114237698	114237699	stewart	0	-		chr4 114237698 114237699 stewart 0 -
chr	7	38444693	38444694	stewart	0	-		chr7 38444693 38444694 stewart 0 -
chr	2	128355362	128355363	stewart	0	-		chr2 128355362 128355363 stewart 0 -
chr	11	43891622	43891623	stewart	0	-		chr11 43891622 43891623 stewart 0 -
chr	2	29659918	29659919	stewart	0	-		chr2 29659918 29659919 stewart 0 -
chr	1	4989912	4989913	stewart	0	-		chr1 4989912 4989913 stewart 0 -
chr	1	202611663	202611664	stewart	0	-		chr1 202611663 202611664 stewart 0 -
chr	X	34203395	34203396	stewart	0	-		chrX 34203395 34203396 stewart 0 -
chr	13	61486959	61486960	stewart	0	-		chr13 61486959 61486960 stewart 0 -
chr	6	161256430	161256431	stewart	0	-		chr6 161256430 161256431 stewart 0 -
chr	1	96176343	96176344	stewart	0	-		chr1 96176343 96176344 stewart 0 -
chr	9	92234351	92234352	stewart	0	-		chr9 92234351 92234352 stewart 0 -
chr	1	156722923	156722924	stewart	0	-		chr1 156722923 156722924 stewart 0 -
chr	10	92205035	92205036	stewart	0	-		chr10 92205035 92205036 stewart 0 -
chr	10	92217477	92217478	stewart	0	-		chr10 92217477 92217478 stewart 0 -
chr	10	124553794	124553795	stewart	0	-		chr10 124553794 124553795 stewart 0 -
chr	6	75417425	75417426	stewart	0	-		chr6 75417425 75417426 stewart 0 -
chr	14	52869921	52869922	stewart	0	-		chr14 52869921 52869922 stewart 0 -
chr	9	17052548	17052549	stewart	0	-		chr9 17052548 17052549 stewart 0 -
chr	1	191941749	191941750	stewart	0	-		chr1 191941749 191941750 stewart 0 -
chr	6	20350944	20350945	stewart	0	-		chr6 20350944 20350945 stewart 0 -
chr	9	101426779	101426780	stewart	0	-		chr9 101426779 101426780 stewart 0 -
chr	13	100333962	100333963	stewart	0	-		chr13 100333962 100333963 stewart 0 -
chr	13	100375233	100375234	stewart	0	-		chr13 100375233 100375234 stewart 0 -
chr	1	116785083	116785084	stewart	0	-		chr1 116785083 116785084 stewart 0 -
chr	1	80780662	80780663	stewart	0	-		chr1 80780662 80780663 stewart 0 -
chr	6	19245073	19245074	stewart	0	-		chr6 19245073 19245074 stewart 0 -
chr	X	142713423	142713424	stewart	0	-		chrX 142713423 142713424 stewart 0 -
chr	1	29734987	29734988	stewart	0	-		chr1 29734987 29734988 stewart 0 -
chr	6	132362122	132362123	stewart	0	-		chr6 132362122 132362123 stewart 0 -
chr	12	4613166	4613167	stewart	0	-		chr12 4613166 4613167 stewart 0 -
chr	15	84025954	84025955	stewart	0	-		chr15 84025954 84025955 stewart 0 -
chr	1	77537569	77537570	stewart	0	-		chr1 77537569 77537570 stewart 0 -
chr	1	77794313	77794314	stewart	0	-		chr1 77794313 77794314 stewart 0 -
chr	1	110350031	110350032	stewart	0	-		chr1 110350031 110350032 stewart 0 -
chr	2	178059700	178059701	stewart	0	-		chr2 178059700 178059701 stewart 0 -
chr	1	100128436	100128437	stewart	0	-		chr1 100128436 100128437 stewart 0 -
chr	7	140960865	140960866	stewart	0	-		chr7 140960865 140960866 stewart 0 -
chr	2	99803642	99803643	stewart	0	-		chr2 99803642 99803643 stewart 0 -
chr	21	14914128	14914129	stewart	0	-		chr21 14914128 14914129 stewart 0 -
chr	1	166125305	166125306	stewart	0	-		chr1 166125305 166125306 stewart 0 -
chr	16	74212664	74212665	stewart	0	-		chr16 74212664 74212665 stewart 0 -
chr	15	98628500	98628501	stewart	0	-		chr15 98628500 98628501 stewart 0 -
chr	5	5332788	5332789	stewart	0	-		chr5 5332788 5332789 stewart 0 -
chr	5	33869349	33869350	stewart	0	-		chr5 33869349 33869350 stewart 0 -
chr	2	148366533	148366534	stewart	0	-		chr2 148366533 148366534 stewart 0 -
chr	2	73978987	73978988	stewart	0	-		chr2 73978987 73978988 stewart 0 -
chr	20	32937423	32937424	stewart	0	-		chr20 32937423 32937424 stewart 0 -
chr	2	111398836	111398837	stewart	0	-		chr2 111398836 111398837 stewart 0 -
chr	17	58919627	58919628	stewart	0	-		chr17 58919627 58919628 stewart 0 -
chr	17	29088624	29088625	stewart	0	-		chr17 29088624 29088625 stewart 0 -
chr	17	29245152	29245153	stewart	0	-		chr17 29245152 29245153 stewart 0 -
chr	2	51284213	51284214	stewart	0	-		chr2 51284213 51284214 stewart 0 -
chr	2	51849471	51849472	stewart	0	-		chr2 51849471 51849472 stewart 0 -
chr	15	23334356	23334357	stewart	0	-		chr15 23334356 23334357 stewart 0 -
chr	17	34004358	34004359	stewart	0	-		chr17 34004358 34004359 stewart 0 -
chr	7	136020246	136020247	stewart	0	-		chr7 136020246 136020247 stewart 0 -
chr	4	106770195	106770196	stewart	0	-		chr4 106770195 106770196 stewart 0 -
chr	1	60917169	60917170	stewart	0	-		chr1 60917169 60917170 stewart 0 -
chr	4	36001587	36001588	stewart	0	-		chr4 36001587 36001588 stewart 0 -
chr	2	213467838	213467839	stewart	0	-		chr2 213467838 213467839 stewart 0 -
chr	2	216169782	216169783	stewart	0	-		chr2 216169782 216169783 stewart 0 -
chr	2	557373	557374	stewart	0	-		chr2 557373 557374 stewart 0 -
chr	1	220362766	220362767	stewart	0	-		chr1 220362766 220362767 stewart 0 -
chr	4	118829268	118829269	stewart	0	-		chr4 118829268 118829269 stewart 0 -
chr	2	121654804	121654805	stewart	0	-		chr2 121654804 121654805 stewart 0 -
chr	2	34970580	34970581	stewart	0	-		chr2 34970580 34970581 stewart 0 -
chr	2	35029747	35029748	stewart	0	-		chr2 35029747 35029748 stewart 0 -
chr	8	26271565	26271566	stewart	0	-		chr8 26271565 26271566 stewart 0 -
chr	2	168105758	168105759	stewart	0	-		chr2 168105758 168105759 stewart 0 -
chr	10	54065995	54065996	stewart	0	-		chr10 54065995 54065996 stewart 0 -
chr	7	109009086	109009087	stewart	0	-		chr7 109009086 109009087 stewart 0 -
chr	3	6611914	6611915	stewart	0	-		chr3 6611914 6611915 stewart 0 -
chr	3	6654958	6654959	stewart	0	-		chr3 6654958 6654959 stewart 0 -
chr	12	102100025	102100026	stewart	0	-		chr12 102100025 102100026 stewart 0 -
chr	2	21630208	21630209	stewart	0	-		chr2 21630208 21630209 stewart 0 -
chr	7	9772126	9772127	stewart	0	-		chr7 9772126 9772127 stewart 0 -
chr	3	169681757	169681758	stewart	0	-		chr3 169681757 169681758 stewart 0 -
chr	15	96150231	96150232	stewart	0	-		chr15 96150231 96150232 stewart 0 -
chr	15	96195068	96195069	stewart	0	-		chr15 96195068 96195069 stewart 0 -
chr	3	6078036	6078037	stewart	0	-		chr3 6078036 6078037 stewart 0 -
chr	3	6370819	6370820	stewart	0	-		chr3 6370819 6370820 stewart 0 -
chr	10	8520139	8520140	stewart	0	-		chr10 8520139 8520140 stewart 0 -
chr	3	4921547	4921548	stewart	0	-		chr3 4921547 4921548 stewart 0 -
chr	2	173261318	173261319	stewart	0	-		chr2 173261318 173261319 stewart 0 -
chr	16	64502857	64502858	stewart	0	-		chr16 64502857 64502858 stewart 0 -
chr	7	39570950	39570951	stewart	0	-		chr7 39570950 39570951 stewart 0 -
chr	18	56452071	56452072	stewart	0	-		chr18 56452071 56452072 stewart 0 -
chr	5	109986807	109986808	stewart	0	-		chr5 109986807 109986808 stewart 0 -
chr	2	161712475	161712476	stewart	0	-		chr2 161712475 161712476 stewart 0 -
chr	5	174345521	174345522	stewart	0	-		chr5 174345521 174345522 stewart 0 -
chr	2	33868935	33868936	stewart	0	-		chr2 33868935 33868936 stewart 0 -
chr	2	34108884	34108885	stewart	0	-		chr2 34108884 34108885 stewart 0 -
chr	2	34210478	34210479	stewart	0	-		chr2 34210478 34210479 stewart 0 -
chr	2	34327166	34327167	stewart	0	-		chr2 34327166 34327167 stewart 0 -
chr	17	57822302	57822303	stewart	0	-		chr17 57822302 57822303 stewart 0 -
chr	17	11157333	11157334	stewart	0	-		chr17 11157333 11157334 stewart 0 -
chr	2	107291039	107291040	stewart	0	-		chr2 107291039 107291040 stewart 0 -
chr	5	141897711	141897712	stewart	0	-		chr5 141897711 141897712 stewart 0 -
chr	7	34566257	34566258	stewart	0	-		chr7 34566257 34566258 stewart 0 -
chr	7	43041442	43041443	stewart	0	-		chr7 43041442 43041443 stewart 0 -
chr	7	13216776	13216777	stewart	0	-		chr7 13216776 13216777 stewart 0 -
chr	7	13615734	13615735	stewart	0	-		chr7 13615734 13615735 stewart 0 -
chr	7	9980959	9980960	stewart	0	-		chr7 9980959 9980960 stewart 0 -
chr	4	107367998	107367999	stewart	0	-		chr4 107367998 107367999 stewart 0 -
chr	7	93504185	93504186	stewart	0	-		chr7 93504185 93504186 stewart 0 -
chr	7	92379816	92379817	stewart	0	-		chr7 92379816 92379817 stewart 0 -
chr	7	88218275	88218276	stewart	0	-		chr7 88218275 88218276 stewart 0 -
chr	7	89784750	89784751	stewart	0	-		chr7 89784750 89784751 stewart 0 -
chr	2	69598162	69598163	stewart	0	-		chr2 69598162 69598163 stewart 0 -
chr	3	173891435	173891436	stewart	0	-		chr3 173891435 173891436 stewart 0 -
chr	16	7628980	7628981	stewart	0	-		chr16 7628980 7628981 stewart 0 -
chr	13	109548412	109548413	stewart	0	-		chr13 109548412 109548413 stewart 0 -
chr	8	143327057	143327058	stewart	0	-		chr8 143327057 143327058 stewart 0 -
chr	9	35138180	35138181	stewart	0	-		chr9 35138180 35138181 stewart 0 -
chr	11	62460235	62460236	stewart	0	-		chr11 62460235 62460236 stewart 0 -
chr	1	57844448	57844449	stewart	0	-		chr1 57844448 57844449 stewart 0 -
chr	1	232872335	232872336	stewart	0	-		chr1 232872335 232872336 stewart 0 -
chr	13	45641804	45641805	stewart	0	-		chr13 45641804 45641805 stewart 0 -
chr	8	91169806	91169807	stewart	0	-		chr8 91169806 91169807 stewart 0 -
chr	11	5319098	5319099	stewart	0	-		chr11 5319098 5319099 stewart 0 -
chr	1	210032310	210032311	stewart	0	-		chr1 210032310 210032311 stewart 0 -
chr	X	16467402	16467403	stewart	0	-		chrX 16467402 16467403 stewart 0 -
chr	7	94939118	94939119	stewart	0	-		chr7 94939118 94939119 stewart 0 -
chr	16	2352368	2352369	stewart	0	-		chr16 2352368 2352369 stewart 0 -
chr	17	40719791	40719792	stewart	0	-		chr17 40719791 40719792 stewart 0 -
chr	1	4188309	4188310	stewart	0	-		chr1 4188309 4188310 stewart 0 -
chr	1	4431913	4431914	stewart	0	-		chr1 4431913 4431914 stewart 0 -
chr	1	18143683	18143684	stewart	0	-		chr1 18143683 18143684 stewart 0 -
chr	1	18204033	18204034	stewart	0	-		chr1 18204033 18204034 stewart 0 -
chr	1	19770867	19770868	stewart	0	-		chr1 19770867 19770868 stewart 0 -
chr	1	20129669	20129670	stewart	0	-		chr1 20129669 20129670 stewart 0 -
chr	1	24201346	24201347	stewart	0	-		chr1 24201346 24201347 stewart 0 -
chr	1	24813852	24813853	stewart	0	-		chr1 24813852 24813853 stewart 0 -
chr	1	35180460	35180461	stewart	0	-		chr1 35180460 35180461 stewart 0 -
chr	1	44629940	44629941	stewart	0	-		chr1 44629940 44629941 stewart 0 -
chr	1	47820271	47820272	stewart	0	-		chr1 47820271 47820272 stewart 0 -
chr	1	56651641	56651642	stewart	0	-		chr1 56651641 56651642 stewart 0 -
chr	1	58977895	58977896	stewart	0	-		chr1 58977895 58977896 stewart 0 -
chr	1	59364054	59364055	stewart	0	-		chr1 59364054 59364055 stewart 0 -
chr	1	60487375	60487376	stewart	0	-		chr1 60487375 60487376 stewart 0 -
chr	1	63959795	63959796	stewart	0	-		chr1 63959795 63959796 stewart 0 -
chr	1	67027816	67027817	stewart	0	-		chr1 67027816 67027817 stewart 0 -
chr	1	72979915	72979916	stewart	0	-		chr1 72979915 72979916 stewart 0 -
chr	1	75074260	75074261	stewart	0	-		chr1 75074260 75074261 stewart 0 -
chr	1	78379641	78379642	stewart	0	-		chr1 78379641 78379642 stewart 0 -
chr	1	78881418	78881419	stewart	0	-		chr1 78881418 78881419 stewart 0 -
chr	1	79103783	79103784	stewart	0	-		chr1 79103783 79103784 stewart 0 -
chr	1	79354663	79354664	stewart	0	-		chr1 79354663 79354664 stewart 0 -
chr	1	80071686	80071687	stewart	0	-		chr1 80071686 80071687 stewart 0 -
chr	1	81296703	81296704	stewart	0	-		chr1 81296703 81296704 stewart 0 -
chr	1	84827142	84827143	stewart	0	-		chr1 84827142 84827143 stewart 0 -
chr	1	86469525	86469526	stewart	0	-		chr1 86469525 86469526 stewart 0 -
chr	1	93270800	93270801	stewart	0	-		chr1 93270800 93270801 stewart 0 -
chr	1	96272858	96272859	stewart	0	-		chr1 96272858 96272859 stewart 0 -
chr	1	98377870	98377871	stewart	0	-		chr1 98377870 98377871 stewart 0 -
chr	1	99444688	99444689	stewart	0	-		chr1 99444688 99444689 stewart 0 -
chr	1	100939955	100939956	stewart	0	-		chr1 100939955 100939956 stewart 0 -
chr	1	102693118	102693119	stewart	0	-		chr1 102693118 102693119 stewart 0 -
chr	1	103469072	103469073	stewart	0	-		chr1 103469072 103469073 stewart 0 -
chr	1	103491341	103491342	stewart	0	-		chr1 103491341 103491342 stewart 0 -
chr	1	104294542	104294543	stewart	0	-		chr1 104294542 104294543 stewart 0 -
chr	1	104375991	104375992	stewart	0	-		chr1 104375991 104375992 stewart 0 -
chr	1	104940163	104940164	stewart	0	-		chr1 104940163 104940164 stewart 0 -
chr	1	105032630	105032631	stewart	0	-		chr1 105032630 105032631 stewart 0 -
chr	1	105775528	105775529	stewart	0	-		chr1 105775528 105775529 stewart 0 -
chr	1	106128107	106128108	stewart	0	-		chr1 106128107 106128108 stewart 0 -
chr	1	106590922	106590923	stewart	0	-		chr1 106590922 106590923 stewart 0 -
chr	1	106820808	106820809	stewart	0	-		chr1 106820808 106820809 stewart 0 -
chr	1	118882214	118882215	stewart	0	-		chr1 118882214 118882215 stewart 0 -
chr	1	145618401	145618402	stewart	0	-		chr1 145618401 145618402 stewart 0 -
chr	1	148963269	148963270	stewart	0	-		chr1 148963269 148963270 stewart 0 -
chr	1	151089673	151089674	stewart	0	-		chr1 151089673 151089674 stewart 0 -
chr	1	155502366	155502367	stewart	0	-		chr1 155502366 155502367 stewart 0 -
chr	1	155630112	155630113	stewart	0	-		chr1 155630112 155630113 stewart 0 -
chr	1	158767514	158767515	stewart	0	-		chr1 158767514 158767515 stewart 0 -
chr	1	161131757	161131758	stewart	0	-		chr1 161131757 161131758 stewart 0 -
chr	1	162750441	162750442	stewart	0	-		chr1 162750441 162750442 stewart 0 -
chr	1	167083614	167083615	stewart	0	-		chr1 167083614 167083615 stewart 0 -
chr	1	169624922	169624923	stewart	0	-		chr1 169624922 169624923 stewart 0 -
chr	1	180174604	180174605	stewart	0	-		chr1 180174604 180174605 stewart 0 -
chr	1	183828807	183828808	stewart	0	-		chr1 183828807 183828808 stewart 0 -
chr	1	186441264	186441265	stewart	0	-		chr1 186441264 186441265 stewart 0 -
chr	1	186453071	186453072	stewart	0	-		chr1 186453071 186453072 stewart 0 -
chr	1	186704823	186704824	stewart	0	-		chr1 186704823 186704824 stewart 0 -
chr	1	186925972	186925973	stewart	0	-		chr1 186925972 186925973 stewart 0 -
chr	1	187099462	187099463	stewart	0	-		chr1 187099462 187099463 stewart 0 -
chr	1	189141068	189141069	stewart	0	-		chr1 189141068 189141069 stewart 0 -
chr	1	189744074	189744075	stewart	0	-		chr1 189744074 189744075 stewart 0 -
chr	1	190508873	190508874	stewart	0	-		chr1 190508873 190508874 stewart 0 -
chr	1	192334468	192334469	stewart	0	-		chr1 192334468 192334469 stewart 0 -
chr	1	193175570	193175571	stewart	0	-		chr1 193175570 193175571 stewart 0 -
chr	1	196735961	196735962	stewart	0	-		chr1 196735961 196735962 stewart 0 -
chr	1	206583988	206583989	stewart	0	-		chr1 206583988 206583989 stewart 0 -
chr	1	206758103	206758104	stewart	0	-		chr1 206758103 206758104 stewart 0 -
chr	1	207605373	207605374	stewart	0	-		chr1 207605373 207605374 stewart 0 -
chr	1	216440131	216440132	stewart	0	-		chr1 216440131 216440132 stewart 0 -
chr	1	216517396	216517397	stewart	0	-		chr1 216517396 216517397 stewart 0 -
chr	1	216822556	216822557	stewart	0	-		chr1 216822556 216822557 stewart 0 -
chr	1	217641300	217641301	stewart	0	-		chr1 217641300 217641301 stewart 0 -
chr	1	220035778	220035779	stewart	0	-		chr1 220035778 220035779 stewart 0 -
chr	1	225065538	225065539	stewart	0	-		chr1 225065538 225065539 stewart 0 -
chr	1	227026541	227026542	stewart	0	-		chr1 227026541 227026542 stewart 0 -
chr	1	229559816	229559817	stewart	0	-		chr1 229559816 229559817 stewart 0 -
chr	1	230416775	230416776	stewart	0	-		chr1 230416775 230416776 stewart 0 -
chr	1	240071633	240071634	stewart	0	-		chr1 240071633 240071634 stewart 0 -
chr	2	2518941	2518942	stewart	0	-		chr2 2518941 2518942 stewart 0 -
chr	2	7846911	7846912	stewart	0	-		chr2 7846911 7846912 stewart 0 -
chr	2	9806239	9806240	stewart	0	-		chr2 9806239 9806240 stewart 0 -
chr	2	13538167	13538168	stewart	0	-		chr2 13538167 13538168 stewart 0 -
chr	2	26477172	26477173	stewart	0	-		chr2 26477172 26477173 stewart 0 -
chr	2	30911950	30911951	stewart	0	-		chr2 30911950 30911951 stewart 0 -
chr	2	36029848	36029849	stewart	0	-		chr2 36029848 36029849 stewart 0 -
chr	2	36330188	36330189	stewart	0	-		chr2 36330188 36330189 stewart 0 -
chr	2	36371303	36371304	stewart	0	-		chr2 36371303 36371304 stewart 0 -
chr	2	42877571	42877572	stewart	0	-		chr2 42877571 42877572 stewart 0 -
chr	2	44091479	44091480	stewart	0	-		chr2 44091479 44091480 stewart 0 -
chr	2	49586984	49586985	stewart	0	-		chr2 49586984 49586985 stewart 0 -
chr	2	54527085	54527086	stewart	0	-		chr2 54527085 54527086 stewart 0 -
chr	2	56019206	56019207	stewart	0	-		chr2 56019206 56019207 stewart 0 -
chr	2	56726366	56726367	stewart	0	-		chr2 56726366 56726367 stewart 0 -
chr	2	57101452	57101453	stewart	0	-		chr2 57101452 57101453 stewart 0 -
chr	2	57304547	57304548	stewart	0	-		chr2 57304547 57304548 stewart 0 -
chr	2	57830793	57830794	stewart	0	-		chr2 57830793 57830794 stewart 0 -
chr	2	62355396	62355397	stewart	0	-		chr2 62355396 62355397 stewart 0 -
chr	2	65017271	65017272	stewart	0	-		chr2 65017271 65017272 stewart 0 -
chr	2	66916008	66916009	stewart	0	-		chr2 66916008 66916009 stewart 0 -
chr	2	68501712	68501713	stewart	0	-		chr2 68501712 68501713 stewart 0 -
chr	2	70651207	70651208	stewart	0	-		chr2 70651207 70651208 stewart 0 -
chr	2	76003699	76003700	stewart	0	-		chr2 76003699 76003700 stewart 0 -
chr	2	76111217	76111218	stewart	0	-		chr2 76111217 76111218 stewart 0 -
chr	2	76707805	76707806	stewart	0	-		chr2 76707805 76707806 stewart 0 -
chr	2	78105134	78105135	stewart	0	-		chr2 78105134 78105135 stewart 0 -
chr	2	80476540	80476541	stewart	0	-		chr2 80476540 80476541 stewart 0 -
chr	2	80622521	80622522	stewart	0	-		chr2 80622521 80622522 stewart 0 -
chr	2	80715156	80715157	stewart	0	-		chr2 80715156 80715157 stewart 0 -
chr	2	81784452	81784453	stewart	0	-		chr2 81784452 81784453 stewart 0 -
chr	2	81794583	81794584	stewart	0	-		chr2 81794583 81794584 stewart 0 -
chr	2	82232718	82232719	stewart	0	-		chr2 82232718 82232719 stewart 0 -
chr	2	82521231	82521232	stewart	0	-		chr2 82521231 82521232 stewart 0 -
chr	2	83685231	83685232	stewart	0	-		chr2 83685231 83685232 stewart 0 -
chr	2	84443642	84443643	stewart	0	-		chr2 84443642 84443643 stewart 0 -
chr	2	103317115	103317116	stewart	0	-		chr2 103317115 103317116 stewart 0 -
chr	2	111180409	111180410	stewart	0	-		chr2 111180409 111180410 stewart 0 -
chr	2	112105992	112105993	stewart	0	-		chr2 112105992 112105993 stewart 0 -
chr	2	112163893	112163894	stewart	0	-		chr2 112163893 112163894 stewart 0 -
chr	2	112170405	112170406	stewart	0	-		chr2 112170405 112170406 stewart 0 -
chr	2	114904875	114904876	stewart	0	-		chr2 114904875 114904876 stewart 0 -
chr	2	117259558	117259559	stewart	0	-		chr2 117259558 117259559 stewart 0 -
chr	2	117894986	117894987	stewart	0	-		chr2 117894986 117894987 stewart 0 -
chr	2	118532268	118532269	stewart	0	-		chr2 118532268 118532269 stewart 0 -
chr	2	121801717	121801718	stewart	0	-		chr2 121801717 121801718 stewart 0 -
chr	2	123236622	123236623	stewart	0	-		chr2 123236622 123236623 stewart 0 -
chr	2	123281804	123281805	stewart	0	-		chr2 123281804 123281805 stewart 0 -
chr	2	123619722	123619723	stewart	0	-		chr2 123619722 123619723 stewart 0 -
chr	2	123646870	123646871	stewart	0	-		chr2 123646870 123646871 stewart 0 -
chr	2	123771385	123771386	stewart	0	-		chr2 123771385 123771386 stewart 0 -
chr	2	125767563	125767564	stewart	0	-		chr2 125767563 125767564 stewart 0 -
chr	2	126006437	126006438	stewart	0	-		chr2 126006437 126006438 stewart 0 -
chr	2	126087184	126087185	stewart	0	-		chr2 126087184 126087185 stewart 0 -
chr	2	128512378	128512379	stewart	0	-		chr2 128512378 128512379 stewart 0 -
chr	2	129318340	129318341	stewart	0	-		chr2 129318340 129318341 stewart 0 -
chr	2	138342340	138342341	stewart	0	-		chr2 138342340 138342341 stewart 0 -
chr	2	145058506	145058507	stewart	0	-		chr2 145058506 145058507 stewart 0 -
chr	2	146564550	146564551	stewart	0	-		chr2 146564550 146564551 stewart 0 -
chr	2	148120633	148120634	stewart	0	-		chr2 148120633 148120634 stewart 0 -
chr	2	149300681	149300682	stewart	0	-		chr2 149300681 149300682 stewart 0 -
chr	2	150461245	150461246	stewart	0	-		chr2 150461245 150461246 stewart 0 -
chr	2	151517180	151517181	stewart	0	-		chr2 151517180 151517181 stewart 0 -
chr	2	151634328	151634329	stewart	0	-		chr2 151634328 151634329 stewart 0 -
chr	2	153586922	153586923	stewart	0	-		chr2 153586922 153586923 stewart 0 -
chr	2	153868916	153868917	stewart	0	-		chr2 153868916 153868917 stewart 0 -
chr	2	154341902	154341903	stewart	0	-		chr2 154341902 154341903 stewart 0 -
chr	2	156388814	156388815	stewart	0	-		chr2 156388814 156388815 stewart 0 -
chr	2	157199960	157199961	stewart	0	-		chr2 157199960 157199961 stewart 0 -
chr	2	157369491	157369492	stewart	0	-		chr2 157369491 157369492 stewart 0 -
chr	2	157736388	157736389	stewart	0	-		chr2 157736388 157736389 stewart 0 -
chr	2	161138480	161138481	stewart	0	-		chr2 161138480 161138481 stewart 0 -
chr	2	167123591	167123592	stewart	0	-		chr2 167123591 167123592 stewart 0 -
chr	2	167333331	167333332	stewart	0	-		chr2 167333331 167333332 stewart 0 -
chr	2	173230406	173230407	stewart	0	-		chr2 173230406 173230407 stewart 0 -
chr	2	174437097	174437098	stewart	0	-		chr2 174437097 174437098 stewart 0 -
chr	2	176172048	176172049	stewart	0	-		chr2 176172048 176172049 stewart 0 -
chr	2	178745311	178745312	stewart	0	-		chr2 178745311 178745312 stewart 0 -
chr	2	180597502	180597503	stewart	0	-		chr2 180597502 180597503 stewart 0 -
chr	2	181993427	181993428	stewart	0	-		chr2 181993427 181993428 stewart 0 -
chr	2	184251121	184251122	stewart	0	-		chr2 184251121 184251122 stewart 0 -
chr	2	185710011	185710012	stewart	0	-		chr2 185710011 185710012 stewart 0 -
chr	2	186579706	186579707	stewart	0	-		chr2 186579706 186579707 stewart 0 -
chr	2	189515067	189515068	stewart	0	-		chr2 189515067 189515068 stewart 0 -
chr	2	192963942	192963943	stewart	0	-		chr2 192963942 192963943 stewart 0 -
chr	2	193813944	193813945	stewart	0	-		chr2 193813944 193813945 stewart 0 -
chr	2	194192473	194192474	stewart	0	-		chr2 194192473 194192474 stewart 0 -
chr	2	194274762	194274763	stewart	0	-		chr2 194274762 194274763 stewart 0 -
chr	2	194275751	194275752	stewart	0	-		chr2 194275751 194275752 stewart 0 -
chr	2	195146685	195146686	stewart	0	-		chr2 195146685 195146686 stewart 0 -
chr	2	195664616	195664617	stewart	0	-		chr2 195664616 195664617 stewart 0 -
chr	2	195725820	195725821	stewart	0	-		chr2 195725820 195725821 stewart 0 -
chr	2	195781351	195781352	stewart	0	-		chr2 195781351 195781352 stewart 0 -
chr	2	195783772	195783773	stewart	0	-		chr2 195783772 195783773 stewart 0 -
chr	2	209892924	209892925	stewart	0	-		chr2 209892924 209892925 stewart 0 -
chr	2	211525845	211525846	stewart	0	-		chr2 211525845 211525846 stewart 0 -
chr	2	220644625	220644626	stewart	0	-		chr2 220644625 220644626 stewart 0 -
chr	2	221580090	221580091	stewart	0	-		chr2 221580090 221580091 stewart 0 -
chr	2	222385448	222385449	stewart	0	-		chr2 222385448 222385449 stewart 0 -
chr	2	223884279	223884280	stewart	0	-		chr2 223884279 223884280 stewart 0 -
chr	2	223891440	223891441	stewart	0	-		chr2 223891440 223891441 stewart 0 -
chr	2	223967756	223967757	stewart	0	-		chr2 223967756 223967757 stewart 0 -
chr	2	226461920	226461921	stewart	0	-		chr2 226461920 226461921 stewart 0 -
chr	2	226678327	226678328	stewart	0	-		chr2 226678327 226678328 stewart 0 -
chr	2	227996887	227996888	stewart	0	-		chr2 227996887 227996888 stewart 0 -
chr	2	229468151	229468152	stewart	0	-		chr2 229468151 229468152 stewart 0 -
chr	2	235763700	235763701	stewart	0	-		chr2 235763700 235763701 stewart 0 -
chr	3	6500398	6500399	stewart	0	-		chr3 6500398 6500399 stewart 0 -
chr	3	12793452	12793453	stewart	0	-		chr3 12793452 12793453 stewart 0 -
chr	3	18970909	18970910	stewart	0	-		chr3 18970909 18970910 stewart 0 -
chr	3	24628527	24628528	stewart	0	-		chr3 24628527 24628528 stewart 0 -
chr	3	26223695	26223696	stewart	0	-		chr3 26223695 26223696 stewart 0 -
chr	3	26881574	26881575	stewart	0	-		chr3 26881574 26881575 stewart 0 -
chr	3	30034444	30034445	stewart	0	-		chr3 30034444 30034445 stewart 0 -
chr	3	31314805	31314806	stewart	0	-		chr3 31314805 31314806 stewart 0 -
chr	3	31375660	31375661	stewart	0	-		chr3 31375660 31375661 stewart 0 -
chr	3	32204400	32204401	stewart	0	-		chr3 32204400 32204401 stewart 0 -
chr	3	34697838	34697839	stewart	0	-		chr3 34697838 34697839 stewart 0 -
chr	3	35927444	35927445	stewart	0	-		chr3 35927444 35927445 stewart 0 -
chr	3	36814149	36814150	stewart	0	-		chr3 36814149 36814150 stewart 0 -
chr	3	39226306	39226307	stewart	0	-		chr3 39226306 39226307 stewart 0 -
chr	3	40983696	40983697	stewart	0	-		chr3 40983696 40983697 stewart 0 -
chr	3	41979101	41979102	stewart	0	-		chr3 41979101 41979102 stewart 0 -
chr	3	51735841	51735842	stewart	0	-		chr3 51735841 51735842 stewart 0 -
chr	3	51738969	51738970	stewart	0	-		chr3 51738969 51738970 stewart 0 -
chr	3	53475039	53475040	stewart	0	-		chr3 53475039 53475040 stewart 0 -
chr	3	54024999	54025000	stewart	0	-		chr3 54024999 54025000 stewart 0 -
chr	3	54032928	54032929	stewart	0	-		chr3 54032928 54032929 stewart 0 -
chr	3	64374242	64374243	stewart	0	-		chr3 64374242 64374243 stewart 0 -
chr	3	65107961	65107962	stewart	0	-		chr3 65107961 65107962 stewart 0 -
chr	3	65133145	65133146	stewart	0	-		chr3 65133145 65133146 stewart 0 -
chr	3	66066049	66066050	stewart	0	-		chr3 66066049 66066050 stewart 0 -
chr	3	66812204	66812205	stewart	0	-		chr3 66812204 66812205 stewart 0 -
chr	3	67034325	67034326	stewart	0	-		chr3 67034325 67034326 stewart 0 -
chr	3	75027534	75027535	stewart	0	-		chr3 75027534 75027535 stewart 0 -
chr	3	75616532	75616533	stewart	0	-		chr3 75616532 75616533 stewart 0 -
chr	3	79894316	79894317	stewart	0	-		chr3 79894316 79894317 stewart 0 -
chr	3	82138824	82138825	stewart	0	-		chr3 82138824 82138825 stewart 0 -
chr	3	84009507	84009508	stewart	0	-		chr3 84009507 84009508 stewart 0 -
chr	3	89806519	89806520	stewart	0	-		chr3 89806519 89806520 stewart 0 -
chr	3	95831468	95831469	stewart	0	-		chr3 95831468 95831469 stewart 0 -
chr	3	96754075	96754076	stewart	0	-		chr3 96754075 96754076 stewart 0 -
chr	3	97681369	97681370	stewart	0	-		chr3 97681369 97681370 stewart 0 -
chr	3	100337471	100337472	stewart	0	-		chr3 100337471 100337472 stewart 0 -
chr	3	104902112	104902113	stewart	0	-		chr3 104902112 104902113 stewart 0 -
chr	3	104936070	104936071	stewart	0	-		chr3 104936070 104936071 stewart 0 -
chr	3	106426333	106426334	stewart	0	-		chr3 106426333 106426334 stewart 0 -
chr	3	107297611	107297612	stewart	0	-		chr3 107297611 107297612 stewart 0 -
chr	3	111180455	111180456	stewart	0	-		chr3 111180455 111180456 stewart 0 -
chr	3	111896083	111896084	stewart	0	-		chr3 111896083 111896084 stewart 0 -
chr	3	113195020	113195021	stewart	0	-		chr3 113195020 113195021 stewart 0 -
chr	3	117784287	117784288	stewart	0	-		chr3 117784287 117784288 stewart 0 -
chr	3	118034292	118034293	stewart	0	-		chr3 118034292 118034293 stewart 0 -
chr	3	118156771	118156772	stewart	0	-		chr3 118156771 118156772 stewart 0 -
chr	3	118306859	118306860	stewart	0	-		chr3 118306859 118306860 stewart 0 -
chr	3	119654758	119654759	stewart	0	-		chr3 119654758 119654759 stewart 0 -
chr	3	119818052	119818053	stewart	0	-		chr3 119818052 119818053 stewart 0 -
chr	3	130432714	130432715	stewart	0	-		chr3 130432714 130432715 stewart 0 -
chr	3	134060414	134060415	stewart	0	-		chr3 134060414 134060415 stewart 0 -
chr	3	136563658	136563659	stewart	0	-		chr3 136563658 136563659 stewart 0 -
chr	3	136883033	136883034	stewart	0	-		chr3 136883033 136883034 stewart 0 -
chr	3	139048076	139048077	stewart	0	-		chr3 139048076 139048077 stewart 0 -
chr	3	142007113	142007114	stewart	0	-		chr3 142007113 142007114 stewart 0 -
chr	3	142243310	142243311	stewart	0	-		chr3 142243310 142243311 stewart 0 -
chr	3	144130124	144130125	stewart	0	-		chr3 144130124 144130125 stewart 0 -
chr	3	145985819	145985820	stewart	0	-		chr3 145985819 145985820 stewart 0 -
chr	3	146170559	146170560	stewart	0	-		chr3 146170559 146170560 stewart 0 -
chr	3	146727026	146727027	stewart	0	-		chr3 146727026 146727027 stewart 0 -
chr	3	147480342	147480343	stewart	0	-		chr3 147480342 147480343 stewart 0 -
chr	3	147813692	147813693	stewart	0	-		chr3 147813692 147813693 stewart 0 -
chr	3	148385296	148385297	stewart	0	-		chr3 148385296 148385297 stewart 0 -
chr	3	148559402	148559403	stewart	0	-		chr3 148559402 148559403 stewart 0 -
chr	3	149394354	149394355	stewart	0	-		chr3 149394354 149394355 stewart 0 -
chr	3	156523352	156523353	stewart	0	-		chr3 156523352 156523353 stewart 0 -
chr	3	163037353	163037354	stewart	0	-		chr3 163037353 163037354 stewart 0 -
chr	3	163254164	163254165	stewart	0	-		chr3 163254164 163254165 stewart 0 -
chr	3	163741789	163741790	stewart	0	-		chr3 163741789 163741790 stewart 0 -
chr	3	165191902	165191903	stewart	0	-		chr3 165191902 165191903 stewart 0 -
chr	3	167384727	167384728	stewart	0	-		chr3 167384727 167384728 stewart 0 -
chr	3	167660719	167660720	stewart	0	-		chr3 167660719 167660720 stewart 0 -
chr	3	167847351	167847352	stewart	0	-		chr3 167847351 167847352 stewart 0 -
chr	3	168027281	168027282	stewart	0	-		chr3 168027281 168027282 stewart 0 -
chr	3	173805635	173805636	stewart	0	-		chr3 173805635 173805636 stewart 0 -
chr	3	177156623	177156624	stewart	0	-		chr3 177156623 177156624 stewart 0 -
chr	3	177296639	177296640	stewart	0	-		chr3 177296639 177296640 stewart 0 -
chr	3	183477551	183477552	stewart	0	-		chr3 183477551 183477552 stewart 0 -
chr	3	190768869	190768870	stewart	0	-		chr3 190768869 190768870 stewart 0 -
chr	3	191457186	191457187	stewart	0	-		chr3 191457186 191457187 stewart 0 -
chr	3	191500803	191500804	stewart	0	-		chr3 191500803 191500804 stewart 0 -
chr	3	192893050	192893051	stewart	0	-		chr3 192893050 192893051 stewart 0 -
chr	3	196172769	196172770	stewart	0	-		chr3 196172769 196172770 stewart 0 -
chr	3	196249806	196249807	stewart	0	-		chr3 196249806 196249807 stewart 0 -
chr	3	197132335	197132336	stewart	0	-		chr3 197132335 197132336 stewart 0 -
chr	4	2541597	2541598	stewart	0	-		chr4 2541597 2541598 stewart 0 -
chr	4	11475065	11475066	stewart	0	-		chr4 11475065 11475066 stewart 0 -
chr	4	12257772	12257773	stewart	0	-		chr4 12257772 12257773 stewart 0 -
chr	4	13441792	13441793	stewart	0	-		chr4 13441792 13441793 stewart 0 -
chr	4	16759999	16760000	stewart	0	-		chr4 16759999 16760000 stewart 0 -
chr	4	18472275	18472276	stewart	0	-		chr4 18472275 18472276 stewart 0 -
chr	4	18831199	18831200	stewart	0	-		chr4 18831199 18831200 stewart 0 -
chr	4	19705580	19705581	stewart	0	-		chr4 19705580 19705581 stewart 0 -
chr	4	21652299	21652300	stewart	0	-		chr4 21652299 21652300 stewart 0 -
chr	4	21895940	21895941	stewart	0	-		chr4 21895940 21895941 stewart 0 -
chr	4	22168015	22168016	stewart	0	-		chr4 22168015 22168016 stewart 0 -
chr	4	23090121	23090122	stewart	0	-		chr4 23090121 23090122 stewart 0 -
chr	4	23739382	23739383	stewart	0	-		chr4 23739382 23739383 stewart 0 -
chr	4	26047715	26047716	stewart	0	-		chr4 26047715 26047716 stewart 0 -
chr	4	29516921	29516922	stewart	0	-		chr4 29516921 29516922 stewart 0 -
chr	4	32923596	32923597	stewart	0	-		chr4 32923596 32923597 stewart 0 -
chr	4	33309130	33309131	stewart	0	-		chr4 33309130 33309131 stewart 0 -
chr	4	34368481	34368482	stewart	0	-		chr4 34368481 34368482 stewart 0 -
chr	4	34987393	34987394	stewart	0	-		chr4 34987393 34987394 stewart 0 -
chr	4	34993921	34993922	stewart	0	-		chr4 34993921 34993922 stewart 0 -
chr	4	35337634	35337635	stewart	0	-		chr4 35337634 35337635 stewart 0 -
chr	4	38119757	38119758	stewart	0	-		chr4 38119757 38119758 stewart 0 -
chr	4	40395496	40395497	stewart	0	-		chr4 40395496 40395497 stewart 0 -
chr	4	41414176	41414177	stewart	0	-		chr4 41414176 41414177 stewart 0 -
chr	4	41615570	41615571	stewart	0	-		chr4 41615570 41615571 stewart 0 -
chr	4	41896109	41896110	stewart	0	-		chr4 41896109 41896110 stewart 0 -
chr	4	43581530	43581531	stewart	0	-		chr4 43581530 43581531 stewart 0 -
chr	4	44536885	44536886	stewart	0	-		chr4 44536885 44536886 stewart 0 -
chr	4	52929392	52929393	stewart	0	-		chr4 52929392 52929393 stewart 0 -
chr	4	56373093	56373094	stewart	0	-		chr4 56373093 56373094 stewart 0 -
chr	4	56952916	56952917	stewart	0	-		chr4 56952916 56952917 stewart 0 -
chr	4	58671085	58671086	stewart	0	-		chr4 58671085 58671086 stewart 0 -
chr	4	60738582	60738583	stewart	0	-		chr4 60738582 60738583 stewart 0 -
chr	4	63351985	63351986	stewart	0	-		chr4 63351985 63351986 stewart 0 -
chr	4	64265619	64265620	stewart	0	-		chr4 64265619 64265620 stewart 0 -
chr	4	65200945	65200946	stewart	0	-		chr4 65200945 65200946 stewart 0 -
chr	4	67436592	67436593	stewart	0	-		chr4 67436592 67436593 stewart 0 -
chr	4	67980983	67980984	stewart	0	-		chr4 67980983 67980984 stewart 0 -
chr	4	72418457	72418458	stewart	0	-		chr4 72418457 72418458 stewart 0 -
chr	4	72933552	72933553	stewart	0	-		chr4 72933552 72933553 stewart 0 -
chr	4	74649279	74649280	stewart	0	-		chr4 74649279 74649280 stewart 0 -
chr	4	75955483	75955484	stewart	0	-		chr4 75955483 75955484 stewart 0 -
chr	4	78269690	78269691	stewart	0	-		chr4 78269690 78269691 stewart 0 -
chr	4	81355701	81355702	stewart	0	-		chr4 81355701 81355702 stewart 0 -
chr	4	82118829	82118830	stewart	0	-		chr4 82118829 82118830 stewart 0 -
chr	4	83462980	83462981	stewart	0	-		chr4 83462980 83462981 stewart 0 -
chr	4	83541582	83541583	stewart	0	-		chr4 83541582 83541583 stewart 0 -
chr	4	86318328	86318329	stewart	0	-		chr4 86318328 86318329 stewart 0 -
chr	4	88473219	88473220	stewart	0	-		chr4 88473219 88473220 stewart 0 -
chr	4	96972104	96972105	stewart	0	-		chr4 96972104 96972105 stewart 0 -
chr	4	97450806	97450807	stewart	0	-		chr4 97450806 97450807 stewart 0 -
chr	4	99960819	99960820	stewart	0	-		chr4 99960819 99960820 stewart 0 -
chr	4	100595817	100595818	stewart	0	-		chr4 100595817 100595818 stewart 0 -
chr	4	104964050	104964051	stewart	0	-		chr4 104964050 104964051 stewart 0 -
chr	4	105686007	105686008	stewart	0	-		chr4 105686007 105686008 stewart 0 -
chr	4	107116466	107116467	stewart	0	-		chr4 107116466 107116467 stewart 0 -
chr	4	109484977	109484978	stewart	0	-		chr4 109484977 109484978 stewart 0 -
chr	4	111154408	111154409	stewart	0	-		chr4 111154408 111154409 stewart 0 -
chr	4	112917873	112917874	stewart	0	-		chr4 112917873 112917874 stewart 0 -
chr	4	115601644	115601645	stewart	0	-		chr4 115601644 115601645 stewart 0 -
chr	4	116688687	116688688	stewart	0	-		chr4 116688687 116688688 stewart 0 -
chr	4	116857199	116857200	stewart	0	-		chr4 116857199 116857200 stewart 0 -
chr	4	117527393	117527394	stewart	0	-		chr4 117527393 117527394 stewart 0 -
chr	4	119994165	119994166	stewart	0	-		chr4 119994165 119994166 stewart 0 -
chr	4	121801694	121801695	stewart	0	-		chr4 121801694 121801695 stewart 0 -
chr	4	122633251	122633252	stewart	0	-		chr4 122633251 122633252 stewart 0 -
chr	4	125569708	125569709	stewart	0	-		chr4 125569708 125569709 stewart 0 -
chr	4	125771281	125771282	stewart	0	-		chr4 125771281 125771282 stewart 0 -
chr	4	125878458	125878459	stewart	0	-		chr4 125878458 125878459 stewart 0 -
chr	4	127661639	127661640	stewart	0	-		chr4 127661639 127661640 stewart 0 -
chr	4	130621223	130621224	stewart	0	-		chr4 130621223 130621224 stewart 0 -
chr	4	131845046	131845047	stewart	0	-		chr4 131845046 131845047 stewart 0 -
chr	4	132506914	132506915	stewart	0	-		chr4 132506914 132506915 stewart 0 -
chr	4	132518321	132518322	stewart	0	-		chr4 132518321 132518322 stewart 0 -
chr	4	134031065	134031066	stewart	0	-		chr4 134031065 134031066 stewart 0 -
chr	4	134707580	134707581	stewart	0	-		chr4 134707580 134707581 stewart 0 -
chr	4	134750204	134750205	stewart	0	-		chr4 134750204 134750205 stewart 0 -
chr	4	135141796	135141797	stewart	0	-		chr4 135141796 135141797 stewart 0 -
chr	4	136048286	136048287	stewart	0	-		chr4 136048286 136048287 stewart 0 -
chr	4	136428006	136428007	stewart	0	-		chr4 136428006 136428007 stewart 0 -
chr	4	136523849	136523850	stewart	0	-		chr4 136523849 136523850 stewart 0 -
chr	4	136947022	136947023	stewart	0	-		chr4 136947022 136947023 stewart 0 -
chr	4	137238721	137238722	stewart	0	-		chr4 137238721 137238722 stewart 0 -
chr	4	137256528	137256529	stewart	0	-		chr4 137256528 137256529 stewart 0 -
chr	4	138537088	138537089	stewart	0	-		chr4 138537088 138537089 stewart 0 -
chr	4	139230365	139230366	stewart	0	-		chr4 139230365 139230366 stewart 0 -
chr	4	139444649	139444650	stewart	0	-		chr4 139444649 139444650 stewart 0 -
chr	4	139827084	139827085	stewart	0	-		chr4 139827084 139827085 stewart 0 -
chr	4	141159692	141159693	stewart	0	-		chr4 141159692 141159693 stewart 0 -
chr	4	142901076	142901077	stewart	0	-		chr4 142901076 142901077 stewart 0 -
chr	4	148475459	148475460	stewart	0	-		chr4 148475459 148475460 stewart 0 -
chr	4	150464706	150464707	stewart	0	-		chr4 150464706 150464707 stewart 0 -
chr	4	156120980	156120981	stewart	0	-		chr4 156120980 156120981 stewart 0 -
chr	4	158801673	158801674	stewart	0	-		chr4 158801673 158801674 stewart 0 -
chr	4	160693075	160693076	stewart	0	-		chr4 160693075 160693076 stewart 0 -
chr	4	160845487	160845488	stewart	0	-		chr4 160845487 160845488 stewart 0 -
chr	4	160939396	160939397	stewart	0	-		chr4 160939396 160939397 stewart 0 -
chr	4	162271878	162271879	stewart	0	-		chr4 162271878 162271879 stewart 0 -
chr	4	164102606	164102607	stewart	0	-		chr4 164102606 164102607 stewart 0 -
chr	4	167558233	167558234	stewart	0	-		chr4 167558233 167558234 stewart 0 -
chr	4	168558419	168558420	stewart	0	-		chr4 168558419 168558420 stewart 0 -
chr	4	172525416	172525417	stewart	0	-		chr4 172525416 172525417 stewart 0 -
chr	4	172580050	172580051	stewart	0	-		chr4 172580050 172580051 stewart 0 -
chr	4	174280789	174280790	stewart	0	-		chr4 174280789 174280790 stewart 0 -
chr	4	175172909	175172910	stewart	0	-		chr4 175172909 175172910 stewart 0 -
chr	4	175770866	175770867	stewart	0	-		chr4 175770866 175770867 stewart 0 -
chr	4	177525432	177525433	stewart	0	-		chr4 177525432 177525433 stewart 0 -
chr	4	178041472	178041473	stewart	0	-		chr4 178041472 178041473 stewart 0 -
chr	4	179435305	179435306	stewart	0	-		chr4 179435305 179435306 stewart 0 -
chr	4	179681713	179681714	stewart	0	-		chr4 179681713 179681714 stewart 0 -
chr	4	180493948	180493949	stewart	0	-		chr4 180493948 180493949 stewart 0 -
chr	4	181740019	181740020	stewart	0	-		chr4 181740019 181740020 stewart 0 -
chr	4	182228918	182228919	stewart	0	-		chr4 182228918 182228919 stewart 0 -
chr	4	185534202	185534203	stewart	0	-		chr4 185534202 185534203 stewart 0 -
chr	4	186214793	186214794	stewart	0	-		chr4 186214793 186214794 stewart 0 -
chr	4	188923141	188923142	stewart	0	-		chr4 188923141 188923142 stewart 0 -
chr	4	188971556	188971557	stewart	0	-		chr4 188971556 188971557 stewart 0 -
chr	4	189458470	189458471	stewart	0	-		chr4 189458470 189458471 stewart 0 -
chr	4	189983387	189983388	stewart	0	-		chr4 189983387 189983388 stewart 0 -
chr	5	2636968	2636969	stewart	0	-		chr5 2636968 2636969 stewart 0 -
chr	5	4128833	4128834	stewart	0	-		chr5 4128833 4128834 stewart 0 -
chr	5	5648240	5648241	stewart	0	-		chr5 5648240 5648241 stewart 0 -
chr	5	5786280	5786281	stewart	0	-		chr5 5786280 5786281 stewart 0 -
chr	5	6271087	6271088	stewart	0	-		chr5 6271087 6271088 stewart 0 -
chr	5	6337519	6337520	stewart	0	-		chr5 6337519 6337520 stewart 0 -
chr	5	7204624	7204625	stewart	0	-		chr5 7204624 7204625 stewart 0 -
chr	5	8110864	8110865	stewart	0	-		chr5 8110864 8110865 stewart 0 -
chr	5	9680470	9680471	stewart	0	-		chr5 9680470 9680471 stewart 0 -
chr	5	16523325	16523326	stewart	0	-		chr5 16523325 16523326 stewart 0 -
chr	5	18605912	18605913	stewart	0	-		chr5 18605912 18605913 stewart 0 -
chr	5	18994221	18994222	stewart	0	-		chr5 18994221 18994222 stewart 0 -
chr	5	19362160	19362161	stewart	0	-		chr5 19362160 19362161 stewart 0 -
chr	5	20499084	20499085	stewart	0	-		chr5 20499084 20499085 stewart 0 -
chr	5	23044628	23044629	stewart	0	-		chr5 23044628 23044629 stewart 0 -
chr	5	25249525	25249526	stewart	0	-		chr5 25249525 25249526 stewart 0 -
chr	5	26632692	26632693	stewart	0	-		chr5 26632692 26632693 stewart 0 -
chr	5	27951945	27951946	stewart	0	-		chr5 27951945 27951946 stewart 0 -
chr	5	28417119	28417120	stewart	0	-		chr5 28417119 28417120 stewart 0 -
chr	5	32961401	32961402	stewart	0	-		chr5 32961401 32961402 stewart 0 -
chr	5	35274218	35274219	stewart	0	-		chr5 35274218 35274219 stewart 0 -
chr	5	36355450	36355451	stewart	0	-		chr5 36355450 36355451 stewart 0 -
chr	5	38170096	38170097	stewart	0	-		chr5 38170096 38170097 stewart 0 -
chr	5	39541618	39541619	stewart	0	-		chr5 39541618 39541619 stewart 0 -
chr	5	39974211	39974212	stewart	0	-		chr5 39974211 39974212 stewart 0 -
chr	5	40101382	40101383	stewart	0	-		chr5 40101382 40101383 stewart 0 -
chr	5	40217406	40217407	stewart	0	-		chr5 40217406 40217407 stewart 0 -
chr	5	43906598	43906599	stewart	0	-		chr5 43906598 43906599 stewart 0 -
chr	5	45112703	45112704	stewart	0	-		chr5 45112703 45112704 stewart 0 -
chr	5	45293807	45293808	stewart	0	-		chr5 45293807 45293808 stewart 0 -
chr	5	50731698	50731699	stewart	0	-		chr5 50731698 50731699 stewart 0 -
chr	5	51454267	51454268	stewart	0	-		chr5 51454267 51454268 stewart 0 -
chr	5	56145466	56145467	stewart	0	-		chr5 56145466 56145467 stewart 0 -
chr	5	56477787	56477788	stewart	0	-		chr5 56477787 56477788 stewart 0 -
chr	5	56866477	56866478	stewart	0	-		chr5 56866477 56866478 stewart 0 -
chr	5	57428199	57428200	stewart	0	-		chr5 57428199 57428200 stewart 0 -
chr	5	59655420	59655421	stewart	0	-		chr5 59655420 59655421 stewart 0 -
chr	5	59730936	59730937	stewart	0	-		chr5 59730936 59730937 stewart 0 -
chr	5	63968674	63968675	stewart	0	-		chr5 63968674 63968675 stewart 0 -
chr	5	73754794	73754795	stewart	0	-		chr5 73754794 73754795 stewart 0 -
chr	5	73948570	73948571	stewart	0	-		chr5 73948570 73948571 stewart 0 -
chr	5	76936525	76936526	stewart	0	-		chr5 76936525 76936526 stewart 0 -
chr	5	84580145	84580146	stewart	0	-		chr5 84580145 84580146 stewart 0 -
chr	5	85800708	85800709	stewart	0	-		chr5 85800708 85800709 stewart 0 -
chr	5	86283426	86283427	stewart	0	-		chr5 86283426 86283427 stewart 0 -
chr	5	87435568	87435569	stewart	0	-		chr5 87435568 87435569 stewart 0 -
chr	5	88328070	88328071	stewart	0	-		chr5 88328070 88328071 stewart 0 -
chr	5	90855037	90855038	stewart	0	-		chr5 90855037 90855038 stewart 0 -
chr	5	91066771	91066772	stewart	0	-		chr5 91066771 91066772 stewart 0 -
chr	5	95356630	95356631	stewart	0	-		chr5 95356630 95356631 stewart 0 -
chr	5	99121211	99121212	stewart	0	-		chr5 99121211 99121212 stewart 0 -
chr	5	99327804	99327805	stewart	0	-		chr5 99327804 99327805 stewart 0 -
chr	5	100088066	100088067	stewart	0	-		chr5 100088066 100088067 stewart 0 -
chr	5	100525295	100525296	stewart	0	-		chr5 100525295 100525296 stewart 0 -
chr	5	102793245	102793246	stewart	0	-		chr5 102793245 102793246 stewart 0 -
chr	5	103489071	103489072	stewart	0	-		chr5 103489071 103489072 stewart 0 -
chr	5	103766320	103766321	stewart	0	-		chr5 103766320 103766321 stewart 0 -
chr	5	104678760	104678761	stewart	0	-		chr5 104678760 104678761 stewart 0 -
chr	5	106208792	106208793	stewart	0	-		chr5 106208792 106208793 stewart 0 -
chr	5	109273847	109273848	stewart	0	-		chr5 109273847 109273848 stewart 0 -
chr	5	110554272	110554273	stewart	0	-		chr5 110554272 110554273 stewart 0 -
chr	5	113219788	113219789	stewart	0	-		chr5 113219788 113219789 stewart 0 -
chr	5	114047935	114047936	stewart	0	-		chr5 114047935 114047936 stewart 0 -
chr	5	114383152	114383153	stewart	0	-		chr5 114383152 114383153 stewart 0 -
chr	5	114767624	114767625	stewart	0	-		chr5 114767624 114767625 stewart 0 -
chr	5	114875138	114875139	stewart	0	-		chr5 114875138 114875139 stewart 0 -
chr	5	116790985	116790986	stewart	0	-		chr5 116790985 116790986 stewart 0 -
chr	5	117029783	117029784	stewart	0	-		chr5 117029783 117029784 stewart 0 -
chr	5	117039165	117039166	stewart	0	-		chr5 117039165 117039166 stewart 0 -
chr	5	117161168	117161169	stewart	0	-		chr5 117161168 117161169 stewart 0 -
chr	5	117979659	117979660	stewart	0	-		chr5 117979659 117979660 stewart 0 -
chr	5	118125064	118125065	stewart	0	-		chr5 118125064 118125065 stewart 0 -
chr	5	119058421	119058422	stewart	0	-		chr5 119058421 119058422 stewart 0 -
chr	5	119513513	119513514	stewart	0	-		chr5 119513513 119513514 stewart 0 -
chr	5	120171943	120171944	stewart	0	-		chr5 120171943 120171944 stewart 0 -
chr	5	123222117	123222118	stewart	0	-		chr5 123222117 123222118 stewart 0 -
chr	5	123946473	123946474	stewart	0	-		chr5 123946473 123946474 stewart 0 -
chr	5	129202784	129202785	stewart	0	-		chr5 129202784 129202785 stewart 0 -
chr	5	129593191	129593192	stewart	0	-		chr5 129593191 129593192 stewart 0 -
chr	5	136087611	136087612	stewart	0	-		chr5 136087611 136087612 stewart 0 -
chr	5	141738826	141738827	stewart	0	-		chr5 141738826 141738827 stewart 0 -
chr	5	143280316	143280317	stewart	0	-		chr5 143280316 143280317 stewart 0 -
chr	5	143554352	143554353	stewart	0	-		chr5 143554352 143554353 stewart 0 -
chr	5	148060270	148060271	stewart	0	-		chr5 148060270 148060271 stewart 0 -
chr	5	151312783	151312784	stewart	0	-		chr5 151312783 151312784 stewart 0 -
chr	5	151831153	151831154	stewart	0	-		chr5 151831153 151831154 stewart 0 -
chr	5	152509915	152509916	stewart	0	-		chr5 152509915 152509916 stewart 0 -
chr	5	153916870	153916871	stewart	0	-		chr5 153916870 153916871 stewart 0 -
chr	5	158649735	158649736	stewart	0	-		chr5 158649735 158649736 stewart 0 -
chr	5	162164515	162164516	stewart	0	-		chr5 162164515 162164516 stewart 0 -
chr	5	163117654	163117655	stewart	0	-		chr5 163117654 163117655 stewart 0 -
chr	5	163243703	163243704	stewart	0	-		chr5 163243703 163243704 stewart 0 -
chr	5	166723686	166723687	stewart	0	-		chr5 166723686 166723687 stewart 0 -
chr	5	171826338	171826339	stewart	0	-		chr5 171826338 171826339 stewart 0 -
chr	5	172545677	172545678	stewart	0	-		chr5 172545677 172545678 stewart 0 -
chr	6	683628	683629	stewart	0	-		chr6 683628 683629 stewart 0 -
chr	6	1078030	1078031	stewart	0	-		chr6 1078030 1078031 stewart 0 -
chr	6	4927312	4927313	stewart	0	-		chr6 4927312 4927313 stewart 0 -
chr	6	8055925	8055926	stewart	0	-		chr6 8055925 8055926 stewart 0 -
chr	6	12030568	12030569	stewart	0	-		chr6 12030568 12030569 stewart 0 -
chr	6	13826446	13826447	stewart	0	-		chr6 13826446 13826447 stewart 0 -
chr	6	15796918	15796919	stewart	0	-		chr6 15796918 15796919 stewart 0 -
chr	6	18454364	18454365	stewart	0	-		chr6 18454364 18454365 stewart 0 -
chr	6	18778290	18778291	stewart	0	-		chr6 18778290 18778291 stewart 0 -
chr	6	26295922	26295923	stewart	0	-		chr6 26295922 26295923 stewart 0 -
chr	6	27606003	27606004	stewart	0	-		chr6 27606003 27606004 stewart 0 -
chr	6	27993498	27993499	stewart	0	-		chr6 27993498 27993499 stewart 0 -
chr	6	31404775	31404776	stewart	0	-		chr6 31404775 31404776 stewart 0 -
chr	6	32765917	32765918	stewart	0	-		chr6 32765917 32765918 stewart 0 -
chr	6	32795131	32795132	stewart	0	-		chr6 32795131 32795132 stewart 0 -
chr	6	32881414	32881415	stewart	0	-		chr6 32881414 32881415 stewart 0 -
chr	6	34513299	34513300	stewart	0	-		chr6 34513299 34513300 stewart 0 -
chr	6	34782682	34782683	stewart	0	-		chr6 34782682 34782683 stewart 0 -
chr	6	40278257	40278258	stewart	0	-		chr6 40278257 40278258 stewart 0 -
chr	6	44003452	44003453	stewart	0	-		chr6 44003452 44003453 stewart 0 -
chr	6	44792047	44792048	stewart	0	-		chr6 44792047 44792048 stewart 0 -
chr	6	44865415	44865416	stewart	0	-		chr6 44865415 44865416 stewart 0 -
chr	6	45943272	45943273	stewart	0	-		chr6 45943272 45943273 stewart 0 -
chr	6	54366304	54366305	stewart	0	-		chr6 54366304 54366305 stewart 0 -
chr	6	54388786	54388787	stewart	0	-		chr6 54388786 54388787 stewart 0 -
chr	6	55115877	55115878	stewart	0	-		chr6 55115877 55115878 stewart 0 -
chr	6	58885307	58885308	stewart	0	-		chr6 58885307 58885308 stewart 0 -
chr	6	58886655	58886656	stewart	0	-		chr6 58886655 58886656 stewart 0 -
chr	6	63796197	63796198	stewart	0	-		chr6 63796197 63796198 stewart 0 -
chr	6	66220687	66220688	stewart	0	-		chr6 66220687 66220688 stewart 0 -
chr	6	66872836	66872837	stewart	0	-		chr6 66872836 66872837 stewart 0 -
chr	6	67198904	67198905	stewart	0	-		chr6 67198904 67198905 stewart 0 -
chr	6	67688025	67688026	stewart	0	-		chr6 67688025 67688026 stewart 0 -
chr	6	68368016	68368017	stewart	0	-		chr6 68368016 68368017 stewart 0 -
chr	6	68370770	68370771	stewart	0	-		chr6 68370770 68370771 stewart 0 -
chr	6	68559149	68559150	stewart	0	-		chr6 68559149 68559150 stewart 0 -
chr	6	70384454	70384455	stewart	0	-		chr6 70384454 70384455 stewart 0 -
chr	6	72096806	72096807	stewart	0	-		chr6 72096806 72096807 stewart 0 -
chr	6	72311092	72311093	stewart	0	-		chr6 72311092 72311093 stewart 0 -
chr	6	75836205	75836206	stewart	0	-		chr6 75836205 75836206 stewart 0 -
chr	6	77414497	77414498	stewart	0	-		chr6 77414497 77414498 stewart 0 -
chr	6	78252334	78252335	stewart	0	-		chr6 78252334 78252335 stewart 0 -
chr	6	78899893	78899894	stewart	0	-		chr6 78899893 78899894 stewart 0 -
chr	6	79104190	79104191	stewart	0	-		chr6 79104190 79104191 stewart 0 -
chr	6	79233119	79233120	stewart	0	-		chr6 79233119 79233120 stewart 0 -
chr	6	79372480	79372481	stewart	0	-		chr6 79372480 79372481 stewart 0 -
chr	6	80143464	80143465	stewart	0	-		chr6 80143464 80143465 stewart 0 -
chr	6	81799013	81799014	stewart	0	-		chr6 81799013 81799014 stewart 0 -
chr	6	85111545	85111546	stewart	0	-		chr6 85111545 85111546 stewart 0 -
chr	6	88754787	88754788	stewart	0	-		chr6 88754787 88754788 stewart 0 -
chr	6	91134278	91134279	stewart	0	-		chr6 91134278 91134279 stewart 0 -
chr	6	91182574	91182575	stewart	0	-		chr6 91182574 91182575 stewart 0 -
chr	6	91576788	91576789	stewart	0	-		chr6 91576788 91576789 stewart 0 -
chr	6	92271985	92271986	stewart	0	-		chr6 92271985 92271986 stewart 0 -
chr	6	93089465	93089466	stewart	0	-		chr6 93089465 93089466 stewart 0 -
chr	6	93909901	93909902	stewart	0	-		chr6 93909901 93909902 stewart 0 -
chr	6	94987490	94987491	stewart	0	-		chr6 94987490 94987491 stewart 0 -
chr	6	94996648	94996649	stewart	0	-		chr6 94996648 94996649 stewart 0 -
chr	6	95425080	95425081	stewart	0	-		chr6 95425080 95425081 stewart 0 -
chr	6	97199228	97199229	stewart	0	-		chr6 97199228 97199229 stewart 0 -
chr	6	98358046	98358047	stewart	0	-		chr6 98358046 98358047 stewart 0 -
chr	6	99229280	99229281	stewart	0	-		chr6 99229280 99229281 stewart 0 -
chr	6	100434867	100434868	stewart	0	-		chr6 100434867 100434868 stewart 0 -
chr	6	101670634	101670635	stewart	0	-		chr6 101670634 101670635 stewart 0 -
chr	6	101827488	101827489	stewart	0	-		chr6 101827488 101827489 stewart 0 -
chr	6	101913698	101913699	stewart	0	-		chr6 101913698 101913699 stewart 0 -
chr	6	102781086	102781087	stewart	0	-		chr6 102781086 102781087 stewart 0 -
chr	6	103437296	103437297	stewart	0	-		chr6 103437296 103437297 stewart 0 -
chr	6	103504722	103504723	stewart	0	-		chr6 103504722 103504723 stewart 0 -
chr	6	104437814	104437815	stewart	0	-		chr6 104437814 104437815 stewart 0 -
chr	6	104457258	104457259	stewart	0	-		chr6 104457258 104457259 stewart 0 -
chr	6	106608837	106608838	stewart	0	-		chr6 106608837 106608838 stewart 0 -
chr	6	107226959	107226960	stewart	0	-		chr6 107226959 107226960 stewart 0 -
chr	6	113107567	113107568	stewart	0	-		chr6 113107567 113107568 stewart 0 -
chr	6	115895324	115895325	stewart	0	-		chr6 115895324 115895325 stewart 0 -
chr	6	116249777	116249778	stewart	0	-		chr6 116249777 116249778 stewart 0 -
chr	6	119901908	119901909	stewart	0	-		chr6 119901908 119901909 stewart 0 -
chr	6	120421952	120421953	stewart	0	-		chr6 120421952 120421953 stewart 0 -
chr	6	120529600	120529601	stewart	0	-		chr6 120529600 120529601 stewart 0 -
chr	6	120609945	120609946	stewart	0	-		chr6 120609945 120609946 stewart 0 -
chr	6	120770382	120770383	stewart	0	-		chr6 120770382 120770383 stewart 0 -
chr	6	121119335	121119336	stewart	0	-		chr6 121119335 121119336 stewart 0 -
chr	6	126412066	126412067	stewart	0	-		chr6 126412066 126412067 stewart 0 -
chr	6	127730992	127730993	stewart	0	-		chr6 127730992 127730993 stewart 0 -
chr	6	129087528	129087529	stewart	0	-		chr6 129087528 129087529 stewart 0 -
chr	6	130943147	130943148	stewart	0	-		chr6 130943147 130943148 stewart 0 -
chr	6	131099261	131099262	stewart	0	-		chr6 131099261 131099262 stewart 0 -
chr	6	132567811	132567812	stewart	0	-		chr6 132567811 132567812 stewart 0 -
chr	6	132585843	132585844	stewart	0	-		chr6 132585843 132585844 stewart 0 -
chr	6	133201799	133201800	stewart	0	-		chr6 133201799 133201800 stewart 0 -
chr	6	139883910	139883911	stewart	0	-		chr6 139883910 139883911 stewart 0 -
chr	6	141175744	141175745	stewart	0	-		chr6 141175744 141175745 stewart 0 -
chr	6	141456581	141456582	stewart	0	-		chr6 141456581 141456582 stewart 0 -
chr	6	141812562	141812563	stewart	0	-		chr6 141812562 141812563 stewart 0 -
chr	6	153675061	153675062	stewart	0	-		chr6 153675061 153675062 stewart 0 -
chr	6	154882337	154882338	stewart	0	-		chr6 154882337 154882338 stewart 0 -
chr	6	158590366	158590367	stewart	0	-		chr6 158590366 158590367 stewart 0 -
chr	6	165106921	165106922	stewart	0	-		chr6 165106921 165106922 stewart 0 -
chr	6	165359446	165359447	stewart	0	-		chr6 165359446 165359447 stewart 0 -
chr	6	166199882	166199883	stewart	0	-		chr6 166199882 166199883 stewart 0 -
chr	6	166694350	166694351	stewart	0	-		chr6 166694350 166694351 stewart 0 -
chr	6	170342678	170342679	stewart	0	-		chr6 170342678 170342679 stewart 0 -
chr	7	8919702	8919703	stewart	0	-		chr7 8919702 8919703 stewart 0 -
chr	7	9224116	9224117	stewart	0	-		chr7 9224116 9224117 stewart 0 -
chr	7	9731937	9731938	stewart	0	-		chr7 9731937 9731938 stewart 0 -
chr	7	10181868	10181869	stewart	0	-		chr7 10181868 10181869 stewart 0 -
chr	7	12285030	12285031	stewart	0	-		chr7 12285030 12285031 stewart 0 -
chr	7	22766332	22766333	stewart	0	-		chr7 22766332 22766333 stewart 0 -
chr	7	22861387	22861388	stewart	0	-		chr7 22861387 22861388 stewart 0 -
chr	7	24546107	24546108	stewart	0	-		chr7 24546107 24546108 stewart 0 -
chr	7	28979758	28979759	stewart	0	-		chr7 28979758 28979759 stewart 0 -
chr	7	31670437	31670438	stewart	0	-		chr7 31670437 31670438 stewart 0 -
chr	7	33646210	33646211	stewart	0	-		chr7 33646210 33646211 stewart 0 -
chr	7	36006744	36006745	stewart	0	-		chr7 36006744 36006745 stewart 0 -
chr	7	38175724	38175725	stewart	0	-		chr7 38175724 38175725 stewart 0 -
chr	7	39716218	39716219	stewart	0	-		chr7 39716218 39716219 stewart 0 -
chr	7	42529095	42529096	stewart	0	-		chr7 42529095 42529096 stewart 0 -
chr	7	42546512	42546513	stewart	0	-		chr7 42546512 42546513 stewart 0 -
chr	7	42614169	42614170	stewart	0	-		chr7 42614169 42614170 stewart 0 -
chr	7	45295914	45295915	stewart	0	-		chr7 45295914 45295915 stewart 0 -
chr	7	46068688	46068689	stewart	0	-		chr7 46068688 46068689 stewart 0 -
chr	7	47636932	47636933	stewart	0	-		chr7 47636932 47636933 stewart 0 -
chr	7	49028156	49028157	stewart	0	-		chr7 49028156 49028157 stewart 0 -
chr	7	50440769	50440770	stewart	0	-		chr7 50440769 50440770 stewart 0 -
chr	7	52371403	52371404	stewart	0	-		chr7 52371403 52371404 stewart 0 -
chr	7	54044688	54044689	stewart	0	-		chr7 54044688 54044689 stewart 0 -
chr	7	55336712	55336713	stewart	0	-		chr7 55336712 55336713 stewart 0 -
chr	7	63517615	63517616	stewart	0	-		chr7 63517615 63517616 stewart 0 -
chr	7	64432416	64432417	stewart	0	-		chr7 64432416 64432417 stewart 0 -
chr	7	66008726	66008727	stewart	0	-		chr7 66008726 66008727 stewart 0 -
chr	7	79157172	79157173	stewart	0	-		chr7 79157172 79157173 stewart 0 -
chr	7	79835224	79835225	stewart	0	-		chr7 79835224 79835225 stewart 0 -
chr	7	80516625	80516626	stewart	0	-		chr7 80516625 80516626 stewart 0 -
chr	7	82130670	82130671	stewart	0	-		chr7 82130670 82130671 stewart 0 -
chr	7	82689679	82689680	stewart	0	-		chr7 82689679 82689680 stewart 0 -
chr	7	82785079	82785080	stewart	0	-		chr7 82785079 82785080 stewart 0 -
chr	7	85234836	85234837	stewart	0	-		chr7 85234836 85234837 stewart 0 -
chr	7	91046810	91046811	stewart	0	-		chr7 91046810 91046811 stewart 0 -
chr	7	95102714	95102715	stewart	0	-		chr7 95102714 95102715 stewart 0 -
chr	7	96685050	96685051	stewart	0	-		chr7 96685050 96685051 stewart 0 -
chr	7	96905458	96905459	stewart	0	-		chr7 96905458 96905459 stewart 0 -
chr	7	98592543	98592544	stewart	0	-		chr7 98592543 98592544 stewart 0 -
chr	7	107248703	107248704	stewart	0	-		chr7 107248703 107248704 stewart 0 -
chr	7	108179241	108179242	stewart	0	-		chr7 108179241 108179242 stewart 0 -
chr	7	108330214	108330215	stewart	0	-		chr7 108330214 108330215 stewart 0 -
chr	7	108865232	108865233	stewart	0	-		chr7 108865232 108865233 stewart 0 -
chr	7	114743824	114743825	stewart	0	-		chr7 114743824 114743825 stewart 0 -
chr	7	119047045	119047046	stewart	0	-		chr7 119047045 119047046 stewart 0 -
chr	7	119345271	119345272	stewart	0	-		chr7 119345271 119345272 stewart 0 -
chr	7	120325310	120325311	stewart	0	-		chr7 120325310 120325311 stewart 0 -
chr	7	122650938	122650939	stewart	0	-		chr7 122650938 122650939 stewart 0 -
chr	7	123070230	123070231	stewart	0	-		chr7 123070230 123070231 stewart 0 -
chr	7	123988518	123988519	stewart	0	-		chr7 123988518 123988519 stewart 0 -
chr	7	124840259	124840260	stewart	0	-		chr7 124840259 124840260 stewart 0 -
chr	7	125162185	125162186	stewart	0	-		chr7 125162185 125162186 stewart 0 -
chr	7	128486430	128486431	stewart	0	-		chr7 128486430 128486431 stewart 0 -
chr	7	134075182	134075183	stewart	0	-		chr7 134075182 134075183 stewart 0 -
chr	7	138855113	138855114	stewart	0	-		chr7 138855113 138855114 stewart 0 -
chr	7	144440258	144440259	stewart	0	-		chr7 144440258 144440259 stewart 0 -
chr	7	148736568	148736569	stewart	0	-		chr7 148736568 148736569 stewart 0 -
chr	7	154489139	154489140	stewart	0	-		chr7 154489139 154489140 stewart 0 -
chr	8	1297931	1297932	stewart	0	-		chr8 1297931 1297932 stewart 0 -
chr	8	2099632	2099633	stewart	0	-		chr8 2099632 2099633 stewart 0 -
chr	8	2262965	2262966	stewart	0	-		chr8 2262965 2262966 stewart 0 -
chr	8	3433023	3433024	stewart	0	-		chr8 3433023 3433024 stewart 0 -
chr	8	5493675	5493676	stewart	0	-		chr8 5493675 5493676 stewart 0 -
chr	8	6033603	6033604	stewart	0	-		chr8 6033603 6033604 stewart 0 -
chr	8	9050364	9050365	stewart	0	-		chr8 9050364 9050365 stewart 0 -
chr	8	9097481	9097482	stewart	0	-		chr8 9097481 9097482 stewart 0 -
chr	8	10363678	10363679	stewart	0	-		chr8 10363678 10363679 stewart 0 -
chr	8	13605646	13605647	stewart	0	-		chr8 13605646 13605647 stewart 0 -
chr	8	13695255	13695256	stewart	0	-		chr8 13695255 13695256 stewart 0 -
chr	8	15194144	15194145	stewart	0	-		chr8 15194144 15194145 stewart 0 -
chr	8	16147184	16147185	stewart	0	-		chr8 16147184 16147185 stewart 0 -
chr	8	16915636	16915637	stewart	0	-		chr8 16915636 16915637 stewart 0 -
chr	8	17380373	17380374	stewart	0	-		chr8 17380373 17380374 stewart 0 -
chr	8	17813199	17813200	stewart	0	-		chr8 17813199 17813200 stewart 0 -
chr	8	20546826	20546827	stewart	0	-		chr8 20546826 20546827 stewart 0 -
chr	8	21566207	21566208	stewart	0	-		chr8 21566207 21566208 stewart 0 -
chr	8	22587744	22587745	stewart	0	-		chr8 22587744 22587745 stewart 0 -
chr	8	23700948	23700949	stewart	0	-		chr8 23700948 23700949 stewart 0 -
chr	8	24708403	24708404	stewart	0	-		chr8 24708403 24708404 stewart 0 -
chr	8	26001645	26001646	stewart	0	-		chr8 26001645 26001646 stewart 0 -
chr	8	26585112	26585113	stewart	0	-		chr8 26585112 26585113 stewart 0 -
chr	8	27098569	27098570	stewart	0	-		chr8 27098569 27098570 stewart 0 -
chr	8	31360991	31360992	stewart	0	-		chr8 31360991 31360992 stewart 0 -
chr	8	34184827	34184828	stewart	0	-		chr8 34184827 34184828 stewart 0 -
chr	8	34577474	34577475	stewart	0	-		chr8 34577474 34577475 stewart 0 -
chr	8	37156512	37156513	stewart	0	-		chr8 37156512 37156513 stewart 0 -
chr	8	41389615	41389616	stewart	0	-		chr8 41389615 41389616 stewart 0 -
chr	8	49208033	49208034	stewart	0	-		chr8 49208033 49208034 stewart 0 -
chr	8	50712915	50712916	stewart	0	-		chr8 50712915 50712916 stewart 0 -
chr	8	52059351	52059352	stewart	0	-		chr8 52059351 52059352 stewart 0 -
chr	8	53953592	53953593	stewart	0	-		chr8 53953592 53953593 stewart 0 -
chr	8	54260944	54260945	stewart	0	-		chr8 54260944 54260945 stewart 0 -
chr	8	59808184	59808185	stewart	0	-		chr8 59808184 59808185 stewart 0 -
chr	8	61357402	61357403	stewart	0	-		chr8 61357402 61357403 stewart 0 -
chr	8	66514653	66514654	stewart	0	-		chr8 66514653 66514654 stewart 0 -
chr	8	71913726	71913727	stewart	0	-		chr8 71913726 71913727 stewart 0 -
chr	8	71937344	71937345	stewart	0	-		chr8 71937344 71937345 stewart 0 -
chr	8	72560013	72560014	stewart	0	-		chr8 72560013 72560014 stewart 0 -
chr	8	75138517	75138518	stewart	0	-		chr8 75138517 75138518 stewart 0 -
chr	8	75611360	75611361	stewart	0	-		chr8 75611360 75611361 stewart 0 -
chr	8	75866322	75866323	stewart	0	-		chr8 75866322 75866323 stewart 0 -
chr	8	76480520	76480521	stewart	0	-		chr8 76480520 76480521 stewart 0 -
chr	8	77410913	77410914	stewart	0	-		chr8 77410913 77410914 stewart 0 -
chr	8	79731905	79731906	stewart	0	-		chr8 79731905 79731906 stewart 0 -
chr	8	80628888	80628889	stewart	0	-		chr8 80628888 80628889 stewart 0 -
chr	8	82425502	82425503	stewart	0	-		chr8 82425502 82425503 stewart 0 -
chr	8	83364110	83364111	stewart	0	-		chr8 83364110 83364111 stewart 0 -
chr	8	83435530	83435531	stewart	0	-		chr8 83435530 83435531 stewart 0 -
chr	8	83604331	83604332	stewart	0	-		chr8 83604331 83604332 stewart 0 -
chr	8	83835905	83835906	stewart	0	-		chr8 83835905 83835906 stewart 0 -
chr	8	85391831	85391832	stewart	0	-		chr8 85391831 85391832 stewart 0 -
chr	8	85599819	85599820	stewart	0	-		chr8 85599819 85599820 stewart 0 -
chr	8	86616557	86616558	stewart	0	-		chr8 86616557 86616558 stewart 0 -
chr	8	88479538	88479539	stewart	0	-		chr8 88479538 88479539 stewart 0 -
chr	8	90739016	90739017	stewart	0	-		chr8 90739016 90739017 stewart 0 -
chr	8	92627161	92627162	stewart	0	-		chr8 92627161 92627162 stewart 0 -
chr	8	94231647	94231648	stewart	0	-		chr8 94231647 94231648 stewart 0 -
chr	8	96536954	96536955	stewart	0	-		chr8 96536954 96536955 stewart 0 -
chr	8	96539944	96539945	stewart	0	-		chr8 96539944 96539945 stewart 0 -
chr	8	96543089	96543090	stewart	0	-		chr8 96543089 96543090 stewart 0 -
chr	8	96726442	96726443	stewart	0	-		chr8 96726442 96726443 stewart 0 -
chr	8	98417492	98417493	stewart	0	-		chr8 98417492 98417493 stewart 0 -
chr	8	107277054	107277055	stewart	0	-		chr8 107277054 107277055 stewart 0 -
chr	8	109271827	109271828	stewart	0	-		chr8 109271827 109271828 stewart 0 -
chr	8	109280095	109280096	stewart	0	-		chr8 109280095 109280096 stewart 0 -
chr	8	111713428	111713429	stewart	0	-		chr8 111713428 111713429 stewart 0 -
chr	8	112492082	112492083	stewart	0	-		chr8 112492082 112492083 stewart 0 -
chr	8	114810741	114810742	stewart	0	-		chr8 114810741 114810742 stewart 0 -
chr	8	114862084	114862085	stewart	0	-		chr8 114862084 114862085 stewart 0 -
chr	8	116424723	116424724	stewart	0	-		chr8 116424723 116424724 stewart 0 -
chr	8	118445129	118445130	stewart	0	-		chr8 118445129 118445130 stewart 0 -
chr	8	120204843	120204844	stewart	0	-		chr8 120204843 120204844 stewart 0 -
chr	8	122800189	122800190	stewart	0	-		chr8 122800189 122800190 stewart 0 -
chr	8	125959138	125959139	stewart	0	-		chr8 125959138 125959139 stewart 0 -
chr	8	128188788	128188789	stewart	0	-		chr8 128188788 128188789 stewart 0 -
chr	8	129314110	129314111	stewart	0	-		chr8 129314110 129314111 stewart 0 -
chr	8	131616915	131616916	stewart	0	-		chr8 131616915 131616916 stewart 0 -
chr	8	132447060	132447061	stewart	0	-		chr8 132447060 132447061 stewart 0 -
chr	8	132763996	132763997	stewart	0	-		chr8 132763996 132763997 stewart 0 -
chr	8	137629376	137629377	stewart	0	-		chr8 137629376 137629377 stewart 0 -
chr	8	138138715	138138716	stewart	0	-		chr8 138138715 138138716 stewart 0 -
chr	8	138364365	138364366	stewart	0	-		chr8 138364365 138364366 stewart 0 -
chr	8	140150708	140150709	stewart	0	-		chr8 140150708 140150709 stewart 0 -
chr	8	140230551	140230552	stewart	0	-		chr8 140230551 140230552 stewart 0 -
chr	8	140662500	140662501	stewart	0	-		chr8 140662500 140662501 stewart 0 -
chr	8	142937952	142937953	stewart	0	-		chr8 142937952 142937953 stewart 0 -
chr	9	1267757	1267758	stewart	0	-		chr9 1267757 1267758 stewart 0 -
chr	9	1621813	1621814	stewart	0	-		chr9 1621813 1621814 stewart 0 -
chr	9	1655609	1655610	stewart	0	-		chr9 1655609 1655610 stewart 0 -
chr	9	1840724	1840725	stewart	0	-		chr9 1840724 1840725 stewart 0 -
chr	9	3757691	3757692	stewart	0	-		chr9 3757691 3757692 stewart 0 -
chr	9	10923372	10923373	stewart	0	-		chr9 10923372 10923373 stewart 0 -
chr	9	11319313	11319314	stewart	0	-		chr9 11319313 11319314 stewart 0 -
chr	9	17864425	17864426	stewart	0	-		chr9 17864425 17864426 stewart 0 -
chr	9	18436963	18436964	stewart	0	-		chr9 18436963 18436964 stewart 0 -
chr	9	21099521	21099522	stewart	0	-		chr9 21099521 21099522 stewart 0 -
chr	9	22278707	22278708	stewart	0	-		chr9 22278707 22278708 stewart 0 -
chr	9	25590952	25590953	stewart	0	-		chr9 25590952 25590953 stewart 0 -
chr	9	26466355	26466356	stewart	0	-		chr9 26466355 26466356 stewart 0 -
chr	9	32051496	32051497	stewart	0	-		chr9 32051496 32051497 stewart 0 -
chr	9	32070533	32070534	stewart	0	-		chr9 32070533 32070534 stewart 0 -
chr	9	37584234	37584235	stewart	0	-		chr9 37584234 37584235 stewart 0 -
chr	9	37860235	37860236	stewart	0	-		chr9 37860235 37860236 stewart 0 -
chr	9	38241310	38241311	stewart	0	-		chr9 38241310 38241311 stewart 0 -
chr	9	67904975	67904976	stewart	0	-		chr9 67904975 67904976 stewart 0 -
chr	9	72163392	72163393	stewart	0	-		chr9 72163392 72163393 stewart 0 -
chr	9	74150377	74150378	stewart	0	-		chr9 74150377 74150378 stewart 0 -
chr	9	75387610	75387611	stewart	0	-		chr9 75387610 75387611 stewart 0 -
chr	9	75707405	75707406	stewart	0	-		chr9 75707405 75707406 stewart 0 -
chr	9	77316513	77316514	stewart	0	-		chr9 77316513 77316514 stewart 0 -
chr	9	78792177	78792178	stewart	0	-		chr9 78792177 78792178 stewart 0 -
chr	9	79894689	79894690	stewart	0	-		chr9 79894689 79894690 stewart 0 -
chr	9	79908781	79908782	stewart	0	-		chr9 79908781 79908782 stewart 0 -
chr	9	80638484	80638485	stewart	0	-		chr9 80638484 80638485 stewart 0 -
chr	9	81610568	81610569	stewart	0	-		chr9 81610568 81610569 stewart 0 -
chr	9	81841409	81841410	stewart	0	-		chr9 81841409 81841410 stewart 0 -
chr	9	83049480	83049481	stewart	0	-		chr9 83049480 83049481 stewart 0 -
chr	9	84874839	84874840	stewart	0	-		chr9 84874839 84874840 stewart 0 -
chr	9	85976333	85976334	stewart	0	-		chr9 85976333 85976334 stewart 0 -
chr	9	88579934	88579935	stewart	0	-		chr9 88579934 88579935 stewart 0 -
chr	9	89676432	89676433	stewart	0	-		chr9 89676432 89676433 stewart 0 -
chr	9	89699336	89699337	stewart	0	-		chr9 89699336 89699337 stewart 0 -
chr	9	91668064	91668065	stewart	0	-		chr9 91668064 91668065 stewart 0 -
chr	9	92097330	92097331	stewart	0	-		chr9 92097330 92097331 stewart 0 -
chr	9	98594592	98594593	stewart	0	-		chr9 98594592 98594593 stewart 0 -
chr	9	102742716	102742717	stewart	0	-		chr9 102742716 102742717 stewart 0 -
chr	9	104533987	104533988	stewart	0	-		chr9 104533987 104533988 stewart 0 -
chr	9	105283988	105283989	stewart	0	-		chr9 105283988 105283989 stewart 0 -
chr	9	105394256	105394257	stewart	0	-		chr9 105394256 105394257 stewart 0 -
chr	9	109013060	109013061	stewart	0	-		chr9 109013060 109013061 stewart 0 -
chr	9	112611056	112611057	stewart	0	-		chr9 112611056 112611057 stewart 0 -
chr	9	112914948	112914949	stewart	0	-		chr9 112914948 112914949 stewart 0 -
chr	9	117346213	117346214	stewart	0	-		chr9 117346213 117346214 stewart 0 -
chr	9	117549554	117549555	stewart	0	-		chr9 117549554 117549555 stewart 0 -
chr	9	117673506	117673507	stewart	0	-		chr9 117673506 117673507 stewart 0 -
chr	9	122094990	122094991	stewart	0	-		chr9 122094990 122094991 stewart 0 -
chr	10	2378047	2378048	stewart	0	-		chr10 2378047 2378048 stewart 0 -
chr	10	4215901	4215902	stewart	0	-		chr10 4215901 4215902 stewart 0 -
chr	10	4670811	4670812	stewart	0	-		chr10 4670811 4670812 stewart 0 -
chr	10	9315721	9315722	stewart	0	-		chr10 9315721 9315722 stewart 0 -
chr	10	9514852	9514853	stewart	0	-		chr10 9514852 9514853 stewart 0 -
chr	10	9550987	9550988	stewart	0	-		chr10 9550987 9550988 stewart 0 -
chr	10	9944398	9944399	stewart	0	-		chr10 9944398 9944399 stewart 0 -
chr	10	10175362	10175363	stewart	0	-		chr10 10175362 10175363 stewart 0 -
chr	10	21728232	21728233	stewart	0	-		chr10 21728232 21728233 stewart 0 -
chr	10	23078001	23078002	stewart	0	-		chr10 23078001 23078002 stewart 0 -
chr	10	23815683	23815684	stewart	0	-		chr10 23815683 23815684 stewart 0 -
chr	10	23909098	23909099	stewart	0	-		chr10 23909098 23909099 stewart 0 -
chr	10	27969925	27969926	stewart	0	-		chr10 27969925 27969926 stewart 0 -
chr	10	29117198	29117199	stewart	0	-		chr10 29117198 29117199 stewart 0 -
chr	10	29142533	29142534	stewart	0	-		chr10 29142533 29142534 stewart 0 -
chr	10	32321257	32321258	stewart	0	-		chr10 32321257 32321258 stewart 0 -
chr	10	32714071	32714072	stewart	0	-		chr10 32714071 32714072 stewart 0 -
chr	10	34275108	34275109	stewart	0	-		chr10 34275108 34275109 stewart 0 -
chr	10	36035060	36035061	stewart	0	-		chr10 36035060 36035061 stewart 0 -
chr	10	36507296	36507297	stewart	0	-		chr10 36507296 36507297 stewart 0 -
chr	10	36633627	36633628	stewart	0	-		chr10 36633627 36633628 stewart 0 -
chr	10	37950795	37950796	stewart	0	-		chr10 37950795 37950796 stewart 0 -
chr	10	42328313	42328314	stewart	0	-		chr10 42328313 42328314 stewart 0 -
chr	10	43512647	43512648	stewart	0	-		chr10 43512647 43512648 stewart 0 -
chr	10	48039948	48039949	stewart	0	-		chr10 48039948 48039949 stewart 0 -
chr	10	54351224	54351225	stewart	0	-		chr10 54351224 54351225 stewart 0 -
chr	10	54352263	54352264	stewart	0	-		chr10 54352263 54352264 stewart 0 -
chr	10	54475961	54475962	stewart	0	-		chr10 54475961 54475962 stewart 0 -
chr	10	57598690	57598691	stewart	0	-		chr10 57598690 57598691 stewart 0 -
chr	10	58040658	58040659	stewart	0	-		chr10 58040658 58040659 stewart 0 -
chr	10	64130001	64130002	stewart	0	-		chr10 64130001 64130002 stewart 0 -
chr	10	66507060	66507061	stewart	0	-		chr10 66507060 66507061 stewart 0 -
chr	10	80266629	80266630	stewart	0	-		chr10 80266629 80266630 stewart 0 -
chr	10	82856109	82856110	stewart	0	-		chr10 82856109 82856110 stewart 0 -
chr	10	83032735	83032736	stewart	0	-		chr10 83032735 83032736 stewart 0 -
chr	10	83323071	83323072	stewart	0	-		chr10 83323071 83323072 stewart 0 -
chr	10	85054584	85054585	stewart	0	-		chr10 85054584 85054585 stewart 0 -
chr	10	85563057	85563058	stewart	0	-		chr10 85563057 85563058 stewart 0 -
chr	10	86592890	86592891	stewart	0	-		chr10 86592890 86592891 stewart 0 -
chr	10	88135209	88135210	stewart	0	-		chr10 88135209 88135210 stewart 0 -
chr	10	94561302	94561303	stewart	0	-		chr10 94561302 94561303 stewart 0 -
chr	10	95622999	95623000	stewart	0	-		chr10 95622999 95623000 stewart 0 -
chr	10	96753962	96753963	stewart	0	-		chr10 96753962 96753963 stewart 0 -
chr	10	101025236	101025237	stewart	0	-		chr10 101025236 101025237 stewart 0 -
chr	10	107084118	107084119	stewart	0	-		chr10 107084118 107084119 stewart 0 -
chr	10	107275491	107275492	stewart	0	-		chr10 107275491 107275492 stewart 0 -
chr	10	107881537	107881538	stewart	0	-		chr10 107881537 107881538 stewart 0 -
chr	10	108981258	108981259	stewart	0	-		chr10 108981258 108981259 stewart 0 -
chr	10	110275850	110275851	stewart	0	-		chr10 110275850 110275851 stewart 0 -
chr	10	119330631	119330632	stewart	0	-		chr10 119330631 119330632 stewart 0 -
chr	10	122130579	122130580	stewart	0	-		chr10 122130579 122130580 stewart 0 -
chr	10	123218963	123218964	stewart	0	-		chr10 123218963 123218964 stewart 0 -
chr	10	127120695	127120696	stewart	0	-		chr10 127120695 127120696 stewart 0 -
chr	10	129263570	129263571	stewart	0	-		chr10 129263570 129263571 stewart 0 -
chr	10	129965237	129965238	stewart	0	-		chr10 129965237 129965238 stewart 0 -
chr	10	130464968	130464969	stewart	0	-		chr10 130464968 130464969 stewart 0 -
chr	10	130535804	130535805	stewart	0	-		chr10 130535804 130535805 stewart 0 -
chr	10	131943002	131943003	stewart	0	-		chr10 131943002 131943003 stewart 0 -
chr	10	132035562	132035563	stewart	0	-		chr10 132035562 132035563 stewart 0 -
chr	10	134138521	134138522	stewart	0	-		chr10 134138521 134138522 stewart 0 -
chr	11	3224376	3224377	stewart	0	-		chr11 3224376 3224377 stewart 0 -
chr	11	6316247	6316248	stewart	0	-		chr11 6316247 6316248 stewart 0 -
chr	11	7659436	7659437	stewart	0	-		chr11 7659436 7659437 stewart 0 -
chr	11	10689957	10689958	stewart	0	-		chr11 10689957 10689958 stewart 0 -
chr	11	11628486	11628487	stewart	0	-		chr11 11628486 11628487 stewart 0 -
chr	11	13048761	13048762	stewart	0	-		chr11 13048761 13048762 stewart 0 -
chr	11	15858683	15858684	stewart	0	-		chr11 15858683 15858684 stewart 0 -
chr	11	19339335	19339336	stewart	0	-		chr11 19339335 19339336 stewart 0 -
chr	11	21753457	21753458	stewart	0	-		chr11 21753457 21753458 stewart 0 -
chr	11	23227289	23227290	stewart	0	-		chr11 23227289 23227290 stewart 0 -
chr	11	23528630	23528631	stewart	0	-		chr11 23528630 23528631 stewart 0 -
chr	11	23888940	23888941	stewart	0	-		chr11 23888940 23888941 stewart 0 -
chr	11	23971798	23971799	stewart	0	-		chr11 23971798 23971799 stewart 0 -
chr	11	24386357	24386358	stewart	0	-		chr11 24386357 24386358 stewart 0 -
chr	11	25065130	25065131	stewart	0	-		chr11 25065130 25065131 stewart 0 -
chr	11	25097377	25097378	stewart	0	-		chr11 25097377 25097378 stewart 0 -
chr	11	25975001	25975002	stewart	0	-		chr11 25975001 25975002 stewart 0 -
chr	11	26085226	26085227	stewart	0	-		chr11 26085226 26085227 stewart 0 -
chr	11	26981807	26981808	stewart	0	-		chr11 26981807 26981808 stewart 0 -
chr	11	27761611	27761612	stewart	0	-		chr11 27761611 27761612 stewart 0 -
chr	11	31908666	31908667	stewart	0	-		chr11 31908666 31908667 stewart 0 -
chr	11	32344645	32344646	stewart	0	-		chr11 32344645 32344646 stewart 0 -
chr	11	33191681	33191682	stewart	0	-		chr11 33191681 33191682 stewart 0 -
chr	11	34353946	34353947	stewart	0	-		chr11 34353946 34353947 stewart 0 -
chr	11	36233652	36233653	stewart	0	-		chr11 36233652 36233653 stewart 0 -
chr	11	36296613	36296614	stewart	0	-		chr11 36296613 36296614 stewart 0 -
chr	11	38973297	38973298	stewart	0	-		chr11 38973297 38973298 stewart 0 -
chr	11	42609640	42609641	stewart	0	-		chr11 42609640 42609641 stewart 0 -
chr	11	42620539	42620540	stewart	0	-		chr11 42620539 42620540 stewart 0 -
chr	11	43024487	43024488	stewart	0	-		chr11 43024487 43024488 stewart 0 -
chr	11	43271741	43271742	stewart	0	-		chr11 43271741 43271742 stewart 0 -
chr	11	45271823	45271824	stewart	0	-		chr11 45271823 45271824 stewart 0 -
chr	11	48889686	48889687	stewart	0	-		chr11 48889686 48889687 stewart 0 -
chr	11	49322777	49322778	stewart	0	-		chr11 49322777 49322778 stewart 0 -
chr	11	55834451	55834452	stewart	0	-		chr11 55834451 55834452 stewart 0 -
chr	11	60901777	60901778	stewart	0	-		chr11 60901777 60901778 stewart 0 -
chr	11	65260051	65260052	stewart	0	-		chr11 65260051 65260052 stewart 0 -
chr	11	74082412	74082413	stewart	0	-		chr11 74082412 74082413 stewart 0 -
chr	11	78869274	78869275	stewart	0	-		chr11 78869274 78869275 stewart 0 -
chr	11	80867132	80867133	stewart	0	-		chr11 80867132 80867133 stewart 0 -
chr	11	80961513	80961514	stewart	0	-		chr11 80961513 80961514 stewart 0 -
chr	11	81603810	81603811	stewart	0	-		chr11 81603810 81603811 stewart 0 -
chr	11	82025996	82025997	stewart	0	-		chr11 82025996 82025997 stewart 0 -
chr	11	85220617	85220618	stewart	0	-		chr11 85220617 85220618 stewart 0 -
chr	11	86115926	86115927	stewart	0	-		chr11 86115926 86115927 stewart 0 -
chr	11	86827501	86827502	stewart	0	-		chr11 86827501 86827502 stewart 0 -
chr	11	88548585	88548586	stewart	0	-		chr11 88548585 88548586 stewart 0 -
chr	11	90078183	90078184	stewart	0	-		chr11 90078183 90078184 stewart 0 -
chr	11	90531702	90531703	stewart	0	-		chr11 90531702 90531703 stewart 0 -
chr	11	90590428	90590429	stewart	0	-		chr11 90590428 90590429 stewart 0 -
chr	11	90840977	90840978	stewart	0	-		chr11 90840977 90840978 stewart 0 -
chr	11	91386149	91386150	stewart	0	-		chr11 91386149 91386150 stewart 0 -
chr	11	92825186	92825187	stewart	0	-		chr11 92825186 92825187 stewart 0 -
chr	11	94883381	94883382	stewart	0	-		chr11 94883381 94883382 stewart 0 -
chr	11	96690263	96690264	stewart	0	-		chr11 96690263 96690264 stewart 0 -
chr	11	96781242	96781243	stewart	0	-		chr11 96781242 96781243 stewart 0 -
chr	11	97972592	97972593	stewart	0	-		chr11 97972592 97972593 stewart 0 -
chr	11	101674963	101674964	stewart	0	-		chr11 101674963 101674964 stewart 0 -
chr	11	101853522	101853523	stewart	0	-		chr11 101853522 101853523 stewart 0 -
chr	11	101875178	101875179	stewart	0	-		chr11 101875178 101875179 stewart 0 -
chr	11	102030677	102030678	stewart	0	-		chr11 102030677 102030678 stewart 0 -
chr	11	102484318	102484319	stewart	0	-		chr11 102484318 102484319 stewart 0 -
chr	11	103006040	103006041	stewart	0	-		chr11 103006040 103006041 stewart 0 -
chr	11	103241569	103241570	stewart	0	-		chr11 103241569 103241570 stewart 0 -
chr	11	104023151	104023152	stewart	0	-		chr11 104023151 104023152 stewart 0 -
chr	11	104846745	104846746	stewart	0	-		chr11 104846745 104846746 stewart 0 -
chr	11	106859825	106859826	stewart	0	-		chr11 106859825 106859826 stewart 0 -
chr	11	109782132	109782133	stewart	0	-		chr11 109782132 109782133 stewart 0 -
chr	11	110501624	110501625	stewart	0	-		chr11 110501624 110501625 stewart 0 -
chr	11	113690152	113690153	stewart	0	-		chr11 113690152 113690153 stewart 0 -
chr	11	115696193	115696194	stewart	0	-		chr11 115696193 115696194 stewart 0 -
chr	11	121558763	121558764	stewart	0	-		chr11 121558763 121558764 stewart 0 -
chr	11	121799549	121799550	stewart	0	-		chr11 121799549 121799550 stewart 0 -
chr	11	121948195	121948196	stewart	0	-		chr11 121948195 121948196 stewart 0 -
chr	11	123068127	123068128	stewart	0	-		chr11 123068127 123068128 stewart 0 -
chr	11	123123528	123123529	stewart	0	-		chr11 123123528 123123529 stewart 0 -
chr	11	123745393	123745394	stewart	0	-		chr11 123745393 123745394 stewart 0 -
chr	11	123831333	123831334	stewart	0	-		chr11 123831333 123831334 stewart 0 -
chr	11	126408383	126408384	stewart	0	-		chr11 126408383 126408384 stewart 0 -
chr	11	126446328	126446329	stewart	0	-		chr11 126446328 126446329 stewart 0 -
chr	11	127503036	127503037	stewart	0	-		chr11 127503036 127503037 stewart 0 -
chr	11	130388102	130388103	stewart	0	-		chr11 130388102 130388103 stewart 0 -
chr	11	134164751	134164752	stewart	0	-		chr11 134164751 134164752 stewart 0 -
chr	12	5065273	5065274	stewart	0	-		chr12 5065273 5065274 stewart 0 -
chr	12	7495235	7495236	stewart	0	-		chr12 7495235 7495236 stewart 0 -
chr	12	7721308	7721309	stewart	0	-		chr12 7721308 7721309 stewart 0 -
chr	12	9762414	9762415	stewart	0	-		chr12 9762414 9762415 stewart 0 -
chr	12	14065135	14065136	stewart	0	-		chr12 14065135 14065136 stewart 0 -
chr	12	15124133	15124134	stewart	0	-		chr12 15124133 15124134 stewart 0 -
chr	12	18784036	18784037	stewart	0	-		chr12 18784036 18784037 stewart 0 -
chr	12	20799937	20799938	stewart	0	-		chr12 20799937 20799938 stewart 0 -
chr	12	22015049	22015050	stewart	0	-		chr12 22015049 22015050 stewart 0 -
chr	12	24409875	24409876	stewart	0	-		chr12 24409875 24409876 stewart 0 -
chr	12	28852143	28852144	stewart	0	-		chr12 28852143 28852144 stewart 0 -
chr	12	30311913	30311914	stewart	0	-		chr12 30311913 30311914 stewart 0 -
chr	12	31297902	31297903	stewart	0	-		chr12 31297902 31297903 stewart 0 -
chr	12	33715867	33715868	stewart	0	-		chr12 33715867 33715868 stewart 0 -
chr	12	41927015	41927016	stewart	0	-		chr12 41927015 41927016 stewart 0 -
chr	12	42004195	42004196	stewart	0	-		chr12 42004195 42004196 stewart 0 -
chr	12	46016951	46016952	stewart	0	-		chr12 46016951 46016952 stewart 0 -
chr	12	46902201	46902202	stewart	0	-		chr12 46902201 46902202 stewart 0 -
chr	12	51099947	51099948	stewart	0	-		chr12 51099947 51099948 stewart 0 -
chr	12	53432706	53432707	stewart	0	-		chr12 53432706 53432707 stewart 0 -
chr	12	55332992	55332993	stewart	0	-		chr12 55332992 55332993 stewart 0 -
chr	12	57696407	57696408	stewart	0	-		chr12 57696407 57696408 stewart 0 -
chr	12	58135237	58135238	stewart	0	-		chr12 58135237 58135238 stewart 0 -
chr	12	58964097	58964098	stewart	0	-		chr12 58964097 58964098 stewart 0 -
chr	12	59533825	59533826	stewart	0	-		chr12 59533825 59533826 stewart 0 -
chr	12	59824205	59824206	stewart	0	-		chr12 59824205 59824206 stewart 0 -
chr	12	59850712	59850713	stewart	0	-		chr12 59850712 59850713 stewart 0 -
chr	12	60124771	60124772	stewart	0	-		chr12 60124771 60124772 stewart 0 -
chr	12	65506792	65506793	stewart	0	-		chr12 65506792 65506793 stewart 0 -
chr	12	67270449	67270450	stewart	0	-		chr12 67270449 67270450 stewart 0 -
chr	12	68141843	68141844	stewart	0	-		chr12 68141843 68141844 stewart 0 -
chr	12	68408881	68408882	stewart	0	-		chr12 68408881 68408882 stewart 0 -
chr	12	72121355	72121356	stewart	0	-		chr12 72121355 72121356 stewart 0 -
chr	12	73487910	73487911	stewart	0	-		chr12 73487910 73487911 stewart 0 -
chr	12	73606942	73606943	stewart	0	-		chr12 73606942 73606943 stewart 0 -
chr	12	74217352	74217353	stewart	0	-		chr12 74217352 74217353 stewart 0 -
chr	12	75799847	75799848	stewart	0	-		chr12 75799847 75799848 stewart 0 -
chr	12	76489632	76489633	stewart	0	-		chr12 76489632 76489633 stewart 0 -
chr	12	81480598	81480599	stewart	0	-		chr12 81480598 81480599 stewart 0 -
chr	12	81585629	81585630	stewart	0	-		chr12 81585629 81585630 stewart 0 -
chr	12	82610244	82610245	stewart	0	-		chr12 82610244 82610245 stewart 0 -
chr	12	85701348	85701349	stewart	0	-		chr12 85701348 85701349 stewart 0 -
chr	12	86394946	86394947	stewart	0	-		chr12 86394946 86394947 stewart 0 -
chr	12	86801569	86801570	stewart	0	-		chr12 86801569 86801570 stewart 0 -
chr	12	90366334	90366335	stewart	0	-		chr12 90366334 90366335 stewart 0 -
chr	12	90766660	90766661	stewart	0	-		chr12 90766660 90766661 stewart 0 -
chr	12	91007586	91007587	stewart	0	-		chr12 91007586 91007587 stewart 0 -
chr	12	91069875	91069876	stewart	0	-		chr12 91069875 91069876 stewart 0 -
chr	12	91203688	91203689	stewart	0	-		chr12 91203688 91203689 stewart 0 -
chr	12	91320855	91320856	stewart	0	-		chr12 91320855 91320856 stewart 0 -
chr	12	91413991	91413992	stewart	0	-		chr12 91413991 91413992 stewart 0 -
chr	12	95944203	95944204	stewart	0	-		chr12 95944203 95944204 stewart 0 -
chr	12	96050524	96050525	stewart	0	-		chr12 96050524 96050525 stewart 0 -
chr	12	96074890	96074891	stewart	0	-		chr12 96074890 96074891 stewart 0 -
chr	12	96687516	96687517	stewart	0	-		chr12 96687516 96687517 stewart 0 -
chr	12	104542982	104542983	stewart	0	-		chr12 104542982 104542983 stewart 0 -
chr	12	107361965	107361966	stewart	0	-		chr12 107361965 107361966 stewart 0 -
chr	12	112615396	112615397	stewart	0	-		chr12 112615396 112615397 stewart 0 -
chr	12	114215461	114215462	stewart	0	-		chr12 114215461 114215462 stewart 0 -
chr	12	123123811	123123812	stewart	0	-		chr12 123123811 123123812 stewart 0 -
chr	12	125455816	125455817	stewart	0	-		chr12 125455816 125455817 stewart 0 -
chr	12	125673283	125673284	stewart	0	-		chr12 125673283 125673284 stewart 0 -
chr	12	126509263	126509264	stewart	0	-		chr12 126509263 126509264 stewart 0 -
chr	12	129435297	129435298	stewart	0	-		chr12 129435297 129435298 stewart 0 -
chr	12	131693543	131693544	stewart	0	-		chr12 131693543 131693544 stewart 0 -
chr	13	22560852	22560853	stewart	0	-		chr13 22560852 22560853 stewart 0 -
chr	13	25714254	25714255	stewart	0	-		chr13 25714254 25714255 stewart 0 -
chr	13	28436875	28436876	stewart	0	-		chr13 28436875 28436876 stewart 0 -
chr	13	29502162	29502163	stewart	0	-		chr13 29502162 29502163 stewart 0 -
chr	13	29644792	29644793	stewart	0	-		chr13 29644792 29644793 stewart 0 -
chr	13	30884409	30884410	stewart	0	-		chr13 30884409 30884410 stewart 0 -
chr	13	31133622	31133623	stewart	0	-		chr13 31133622 31133623 stewart 0 -
chr	13	33535298	33535299	stewart	0	-		chr13 33535298 33535299 stewart 0 -
chr	13	36847983	36847984	stewart	0	-		chr13 36847983 36847984 stewart 0 -
chr	13	38062928	38062929	stewart	0	-		chr13 38062928 38062929 stewart 0 -
chr	13	38392051	38392052	stewart	0	-		chr13 38392051 38392052 stewart 0 -
chr	13	41484749	41484750	stewart	0	-		chr13 41484749 41484750 stewart 0 -
chr	13	46285930	46285931	stewart	0	-		chr13 46285930 46285931 stewart 0 -
chr	13	46985780	46985781	stewart	0	-		chr13 46985780 46985781 stewart 0 -
chr	13	52331777	52331778	stewart	0	-		chr13 52331777 52331778 stewart 0 -
chr	13	53504515	53504516	stewart	0	-		chr13 53504515 53504516 stewart 0 -
chr	13	54777308	54777309	stewart	0	-		chr13 54777308 54777309 stewart 0 -
chr	13	55084560	55084561	stewart	0	-		chr13 55084560 55084561 stewart 0 -
chr	13	56425050	56425051	stewart	0	-		chr13 56425050 56425051 stewart 0 -
chr	13	56487015	56487016	stewart	0	-		chr13 56487015 56487016 stewart 0 -
chr	13	57519052	57519053	stewart	0	-		chr13 57519052 57519053 stewart 0 -
chr	13	58255625	58255626	stewart	0	-		chr13 58255625 58255626 stewart 0 -
chr	13	58275671	58275672	stewart	0	-		chr13 58275671 58275672 stewart 0 -
chr	13	58294880	58294881	stewart	0	-		chr13 58294880 58294881 stewart 0 -
chr	13	60060456	60060457	stewart	0	-		chr13 60060456 60060457 stewart 0 -
chr	13	62505647	62505648	stewart	0	-		chr13 62505647 62505648 stewart 0 -
chr	13	64790956	64790957	stewart	0	-		chr13 64790956 64790957 stewart 0 -
chr	13	65116191	65116192	stewart	0	-		chr13 65116191 65116192 stewart 0 -
chr	13	65373599	65373600	stewart	0	-		chr13 65373599 65373600 stewart 0 -
chr	13	65526748	65526749	stewart	0	-		chr13 65526748 65526749 stewart 0 -
chr	13	65544814	65544815	stewart	0	-		chr13 65544814 65544815 stewart 0 -
chr	13	66801464	66801465	stewart	0	-		chr13 66801464 66801465 stewart 0 -
chr	13	66865151	66865152	stewart	0	-		chr13 66865151 66865152 stewart 0 -
chr	13	66995898	66995899	stewart	0	-		chr13 66995898 66995899 stewart 0 -
chr	13	67461934	67461935	stewart	0	-		chr13 67461934 67461935 stewart 0 -
chr	13	68568752	68568753	stewart	0	-		chr13 68568752 68568753 stewart 0 -
chr	13	68954950	68954951	stewart	0	-		chr13 68954950 68954951 stewart 0 -
chr	13	69168211	69168212	stewart	0	-		chr13 69168211 69168212 stewart 0 -
chr	13	69732543	69732544	stewart	0	-		chr13 69732543 69732544 stewart 0 -
chr	13	70040396	70040397	stewart	0	-		chr13 70040396 70040397 stewart 0 -
chr	13	71749429	71749430	stewart	0	-		chr13 71749429 71749430 stewart 0 -
chr	13	72723705	72723706	stewart	0	-		chr13 72723705 72723706 stewart 0 -
chr	13	75586295	75586296	stewart	0	-		chr13 75586295 75586296 stewart 0 -
chr	13	77482665	77482666	stewart	0	-		chr13 77482665 77482666 stewart 0 -
chr	13	77540311	77540312	stewart	0	-		chr13 77540311 77540312 stewart 0 -
chr	13	79194968	79194969	stewart	0	-		chr13 79194968 79194969 stewart 0 -
chr	13	80421071	80421072	stewart	0	-		chr13 80421071 80421072 stewart 0 -
chr	13	81093112	81093113	stewart	0	-		chr13 81093112 81093113 stewart 0 -
chr	13	81723949	81723950	stewart	0	-		chr13 81723949 81723950 stewart 0 -
chr	13	84582402	84582403	stewart	0	-		chr13 84582402 84582403 stewart 0 -
chr	13	85064445	85064446	stewart	0	-		chr13 85064445 85064446 stewart 0 -
chr	13	86190951	86190952	stewart	0	-		chr13 86190951 86190952 stewart 0 -
chr	13	87402361	87402362	stewart	0	-		chr13 87402361 87402362 stewart 0 -
chr	13	89701262	89701263	stewart	0	-		chr13 89701262 89701263 stewart 0 -
chr	13	89745643	89745644	stewart	0	-		chr13 89745643 89745644 stewart 0 -
chr	13	90100296	90100297	stewart	0	-		chr13 90100296 90100297 stewart 0 -
chr	13	92608793	92608794	stewart	0	-		chr13 92608793 92608794 stewart 0 -
chr	13	92626409	92626410	stewart	0	-		chr13 92626409 92626410 stewart 0 -
chr	13	97532895	97532896	stewart	0	-		chr13 97532895 97532896 stewart 0 -
chr	13	98562995	98562996	stewart	0	-		chr13 98562995 98562996 stewart 0 -
chr	13	98880612	98880613	stewart	0	-		chr13 98880612 98880613 stewart 0 -
chr	13	102233918	102233919	stewart	0	-		chr13 102233918 102233919 stewart 0 -
chr	13	103061270	103061271	stewart	0	-		chr13 103061270 103061271 stewart 0 -
chr	13	103356082	103356083	stewart	0	-		chr13 103356082 103356083 stewart 0 -
chr	13	104512933	104512934	stewart	0	-		chr13 104512933 104512934 stewart 0 -
chr	13	104701601	104701602	stewart	0	-		chr13 104701601 104701602 stewart 0 -
chr	13	107517809	107517810	stewart	0	-		chr13 107517809 107517810 stewart 0 -
chr	14	19554135	19554136	stewart	0	-		chr14 19554135 19554136 stewart 0 -
chr	14	24637511	24637512	stewart	0	-		chr14 24637511 24637512 stewart 0 -
chr	14	24651590	24651591	stewart	0	-		chr14 24651590 24651591 stewart 0 -
chr	14	25496206	25496207	stewart	0	-		chr14 25496206 25496207 stewart 0 -
chr	14	27011823	27011824	stewart	0	-		chr14 27011823 27011824 stewart 0 -
[truncated: 2,458 more rows]

## Sheet: Sheet2
chr19	42723283	42723284	stewart	0	-
chr17	44727791	44727792	stewart	0	-
chr9	128634423	128634424	stewart	0	-
chr18	9391404	9391405	stewart	0	-
chr5	95019964	95019965	stewart	0	-
chr9	91137497	91137498	stewart	0	-
chr14	88002046	88002047	stewart	0	-
chr20	1095974	1095975	stewart	0	-
chr11	43834015	43834016	stewart	0	-
chr5	42755702	42755703	stewart	0	-
chr5	74359549	74359550	stewart	0	-
chr5	114885947	114885948	stewart	0	-
chr14	59645239	59645240	stewart	0	-
chr5	73181667	73181668	stewart	0	-
chr19	61557464	61557465	stewart	0	-
chrX	47656302	47656303	stewart	0	-
chr2	185469803	185469804	stewart	0	-
chr5	124089327	124089328	stewart	0	-
chr3	22192574	22192575	stewart	0	-
chr2	180050764	180050765	stewart	0	-
chr10	63903375	63903376	stewart	0	-
chr19	58728171	58728172	stewart	0	-
chr6	87981588	87981589	stewart	0	-
chr7	111666074	111666075	stewart	0	-
chr19	49062982	49062983	stewart	0	-
chr15	38887611	38887612	stewart	0	-
chr8	106733687	106733688	stewart	0	-
chr3	28399829	28399830	stewart	0	-
chr9	37180301	37180302	stewart	0	-
chr9	128610410	128610411	stewart	0	-
chr22	32760599	32760600	stewart	0	-
chr16	17448196	17448197	stewart	0	-
chr5	82413615	82413616	stewart	0	-
chr5	82532134	82532135	stewart	0	-
chr7	120758782	120758783	stewart	0	-
chr12	858213	858214	stewart	0	-
chr6	112496722	112496723	stewart	0	-
chr12	63746987	63746988	stewart	0	-
chr18	52802272	52802273	stewart	0	-
chr7	158413726	158413727	stewart	0	-
chr3	114529835	114529836	stewart	0	-
chr2	20040907	20040908	stewart	0	-
chr7	70375900	70375901	stewart	0	-
chr10	114265125	114265126	stewart	0	-
chr15	60105557	60105558	stewart	0	-
chr3	11675107	11675108	stewart	0	-
chr1	107943990	107943991	stewart	0	-
chr3	192482144	192482145	stewart	0	-
chr1	214265347	214265348	stewart	0	-
chr10	72653532	72653533	stewart	0	-
chr19	17613480	17613481	stewart	0	-
chr12	92336431	92336432	stewart	0	-
chr3	23489977	23489978	stewart	0	-
chr8	15592877	15592878	stewart	0	-
chr2	219284837	219284838	stewart	0	-
chr22	27369195	27369196	stewart	0	-
chr4	99665778	99665779	stewart	0	-
chr12	31011999	31012000	stewart	0	-
chr2	99017687	99017688	stewart	0	-
chr9	72383893	72383894	stewart	0	-
chr9	72606453	72606454	stewart	0	-
chr9	72722290	72722291	stewart	0	-
chr9	73113526	73113527	stewart	0	-
chr9	73208568	73208569	stewart	0	-
chr5	135589115	135589116	stewart	0	-
chr3	143942713	143942714	stewart	0	-
chr4	154407697	154407698	stewart	0	-
chr8	110170768	110170769	stewart	0	-
chr12	71008536	71008537	stewart	0	-
chr6	123599756	123599757	stewart	0	-
chr2	201958318	201958319	stewart	0	-
chr14	21872824	21872825	stewart	0	-
chr21	9989076	9989077	stewart	0	-
chr3	14058157	14058158	stewart	0	-
chr3	190365905	190365906	stewart	0	-
chr2	1450723	1450724	stewart	0	-
chr3	25643909	25643910	stewart	0	-
chr3	101595209	101595210	stewart	0	-
chr7	47517602	47517603	stewart	0	-
chr7	47558162	47558163	stewart	0	-
chr19	12688962	12688963	stewart	0	-
chr8	9501059	9501060	stewart	0	-
chr12	87103620	87103621	stewart	0	-
chr12	29770612	29770613	stewart	0	-
chr1	15362711	15362712	stewart	0	-
chr11	9287636	9287637	stewart	0	-
chr3	173109067	173109068	stewart	0	-
chr12	127726873	127726874	stewart	0	-
chr2	97863036	97863037	stewart	0	-
chr12	42773838	42773839	stewart	0	-
chr2	192690924	192690925	stewart	0	-
chr9	102263211	102263212	stewart	0	-
chr9	102267832	102267833	stewart	0	-
chr16	67531990	67531991	stewart	0	-
chr9	74605456	74605457	stewart	0	-
chr9	81486061	81486062	stewart	0	-
chr6	155479933	155479934	stewart	0	-
chr21	31363802	31363803	stewart	0	-
chr2	137893471	137893472	stewart	0	-
chr2	137976262	137976263	stewart	0	-
chr7	11792770	11792771	stewart	0	-
chr20	2319729	2319730	stewart	0	-
chr16	67953335	67953336	stewart	0	-
chr18	51090895	51090896	stewart	0	-
chr18	51297060	51297061	stewart	0	-
chr22	45618023	45618024	stewart	0	-
chr22	45713620	45713621	stewart	0	-
chr8	125587304	125587305	stewart	0	-
chr1	232629539	232629540	stewart	0	-
chr2	159718443	159718444	stewart	0	-
chr11	7309022	7309023	stewart	0	-
chr3	63515989	63515990	stewart	0	-
chr7	138017613	138017614	stewart	0	-
chr6	44906594	44906595	stewart	0	-
chr8	70586311	70586312	stewart	0	-
chr3	67772602	67772603	stewart	0	-
chr17	50471090	50471091	stewart	0	-
chr5	146617909	146617910	stewart	0	-
chr8	74553516	74553517	stewart	0	-
chr10	17791969	17791970	stewart	0	-
chr12	102539213	102539214	stewart	0	-
chr17	72139503	72139504	stewart	0	-
chr20	60164461	60164462	stewart	0	-
chr17	71558403	71558404	stewart	0	-
chr17	17675125	17675126	stewart	0	-
chr8	126093284	126093285	stewart	0	-
chr5	136553604	136553605	stewart	0	-
chr14	87923490	87923491	stewart	0	-
chr14	87928964	87928965	stewart	0	-
chr1	215980123	215980124	stewart	0	-
chr1	216068448	216068449	stewart	0	-
chr2	214220500	214220501	stewart	0	-
chr2	214439557	214439558	stewart	0	-
chr2	39168830	39168831	stewart	0	-
chr10	106556869	106556870	stewart	0	-
chr4	7620056	7620057	stewart	0	-
chr10	108392419	108392420	stewart	0	-
chr2	46782454	46782455	stewart	0	-
chr6	158170164	158170165	stewart	0	-
chr3	126697082	126697083	stewart	0	-
chr15	62198246	62198247	stewart	0	-
chr8	51555374	51555375	stewart	0	-
chr8	51605008	51605009	stewart	0	-
chr1	244055930	244055931	stewart	0	-
chr1	244473325	244473326	stewart	0	-
chr1	244632301	244632302	stewart	0	-
chr1	244658953	244658954	stewart	0	-
chr4	20128203	20128204	stewart	0	-
chr17	30707201	30707202	stewart	0	-
chr5	101628243	101628244	stewart	0	-
chr15	90374047	90374048	stewart	0	-
chr12	20898123	20898124	stewart	0	-
chr2	162473495	162473496	stewart	0	-
chr17	68207755	68207756	stewart	0	-
chr12	44934344	44934345	stewart	0	-
chr1	232189879	232189880	stewart	0	-
chr6	118732846	118732847	stewart	0	-
chr11	62902280	62902281	stewart	0	-
chr12	58405047	58405048	stewart	0	-
chr4	147620650	147620651	stewart	0	-
chr19	56827229	56827230	stewart	0	-
chr15	46942559	46942560	stewart	0	-
chr9	17685624	17685625	stewart	0	-
chr10	72275419	72275420	stewart	0	-
chr8	14365803	14365804	stewart	0	-
chr8	14943625	14943626	stewart	0	-
chr8	14984855	14984856	stewart	0	-
chr5	155908739	155908740	stewart	0	-
chr13	48940751	48940752	stewart	0	-
chr18	40554082	40554083	stewart	0	-
chr7	80261094	80261095	stewart	0	-
chr7	83523407	83523408	stewart	0	-
chr3	171177703	171177704	stewart	0	-
chr4	110630073	110630074	stewart	0	-
chr14	38578273	38578274	stewart	0	-
chr1	143809599	143809600	stewart	0	-
chr1	176252964	176252965	stewart	0	-
chr18	54970444	54970445	stewart	0	-
chr15	30741976	30741977	stewart	0	-
chr15	49778293	49778294	stewart	0	-
chr14	30251019	30251020	stewart	0	-
chr13	77033104	77033105	stewart	0	-
chr15	74453055	74453056	stewart	0	-
chr15	74879547	74879548	stewart	0	-
chr1	235635817	235635818	stewart	0	-
chr1	236034235	236034236	stewart	0	-
chr6	117005364	117005365	stewart	0	-
chr21	36100410	36100411	stewart	0	-
chr21	36159797	36159798	stewart	0	-
chr21	36242953	36242954	stewart	0	-
chr3	159445614	159445615	stewart	0	-
chr3	159572539	159572540	stewart	0	-
chr6	167108334	167108335	stewart	0	-
chr17	77140	77141	stewart	0	-
chr22	44879945	44879946	stewart	0	-
chr6	22092285	22092286	stewart	0	-
chr6	22198128	22198129	stewart	0	-
chr3	166819504	166819505	stewart	0	-
chr3	158463971	158463972	stewart	0	-
chr13	23380740	23380741	stewart	0	-
chrX	130749623	130749624	stewart	0	-
chr10	111752947	111752948	stewart	0	-
chr3	72176447	72176448	stewart	0	-
chrX	135853361	135853362	stewart	0	-
chr3	46387996	46387997	stewart	0	-
chr6	117837407	117837408	stewart	0	-
chr1	64264370	64264371	stewart	0	-
chr2	11343811	11343812	stewart	0	-
chr18	16856031	16856032	stewart	0	-
chr13	25663357	25663358	stewart	0	-
chr17	75971117	75971118	stewart	0	-
chr8	104921837	104921838	stewart	0	-
chr6	72810090	72810091	stewart	0	-
chr1	180687463	180687464	stewart	0	-
chr5	63893444	63893445	stewart	0	-
chr1	161355473	161355474	stewart	0	-
chr12	105646205	105646206	stewart	0	-
chr12	116945969	116945970	stewart	0	-
chr2	219903615	219903616	stewart	0	-
chr1	8369214	8369215	stewart	0	-
chr1	8424578	8424579	stewart	0	-
chr6	139336413	139336414	stewart	0	-
chr10	65026076	65026077	stewart	0	-
chr2	238402252	238402253	stewart	0	-
chr19	3713004	3713005	stewart	0	-
chr1	176664222	176664223	stewart	0	-
chr3	142793325	142793326	stewart	0	-
chr3	142801283	142801284	stewart	0	-
chr3	25253451	25253452	stewart	0	-
chr2	173371624	173371625	stewart	0	-
chr9	133560220	133560221	stewart	0	-
chr1	111925198	111925199	stewart	0	-
chr5	34753787	34753788	stewart	0	-
chr3	121908151	121908152	stewart	0	-
chr1	172599623	172599624	stewart	0	-
chr1	172751261	172751262	stewart	0	-
chr8	61689334	61689335	stewart	0	-
chr17	26866594	26866595	stewart	0	-
chr7	157043537	157043538	stewart	0	-
chr7	157141534	157141535	stewart	0	-
chr9	9858737	9858738	stewart	0	-
chr2	209313529	209313530	stewart	0	-
chr10	16588042	16588043	stewart	0	-
chr5	71671289	71671290	stewart	0	-
chr1	97041708	97041709	stewart	0	-
chr2	231691082	231691083	stewart	0	-
chr9	78520769	78520770	stewart	0	-
chr9	78641091	78641092	stewart	0	-
chr11	75765445	75765446	stewart	0	-
chr10	52879405	52879406	stewart	0	-
chr3	171433701	171433702	stewart	0	-
chr16	23772789	23772790	stewart	0	-
chr17	61764664	61764665	stewart	0	-
chr6	57511493	57511494	stewart	0	-
chr6	57552917	57552918	stewart	0	-
chr6	57573186	57573187	stewart	0	-
chr6	57617255	57617256	stewart	0	-
chr3	64193966	64193967	stewart	0	-
chr22	20706432	20706433	stewart	0	-
chr2	68259126	68259127	stewart	0	-
chr4	102260758	102260759	stewart	0	-
chr5	146079545	146079546	stewart	0	-
chr8	30763555	30763556	stewart	0	-
chr7	94715434	94715435	stewart	0	-
chr3	162027770	162027771	stewart	0	-
chr12	61563955	61563956	stewart	0	-
chr9	102925215	102925216	stewart	0	-
chr1	46451617	46451618	stewart	0	-
chr12	105415076	105415077	stewart	0	-
chr16	8824971	8824972	stewart	0	-
chr7	131501650	131501651	stewart	0	-
chr10	20307103	20307104	stewart	0	-
chr2	198471693	198471694	stewart	0	-
chr2	199134508	199134509	stewart	0	-
chr20	8134628	8134629	stewart	0	-
chr20	8391469	8391470	stewart	0	-
chr20	8618603	8618604	stewart	0	-
chr8	42159053	42159054	stewart	0	-
chr1	88991976	88991977	stewart	0	-
chr6	123021691	123021692	stewart	0	-
chr16	79802545	79802546	stewart	0	-
chr10	22907580	22907581	stewart	0	-
chr3	139886504	139886505	stewart	0	-
chr12	18497995	18497996	stewart	0	-
chr12	18573324	18573325	stewart	0	-
chr18	57864699	57864700	stewart	0	-
chr1	77350501	77350502	stewart	0	-
chr6	79780503	79780504	stewart	0	-
chr20	33921968	33921969	stewart	0	-
chr9	95411193	95411194	stewart	0	-
chr4	129426686	129426687	stewart	0	-
chr1	228560910	228560911	stewart	0	-
chr3	73603890	73603891	stewart	0	-
chr1	13812606	13812607	stewart	0	-
chr4	95594400	95594401	stewart	0	-
chr3	124282444	124282445	stewart	0	-
chr5	58552386	58552387	stewart	0	-
chr1	66334873	66334874	stewart	0	-
chr7	31859116	31859117	stewart	0	-
chr12	95229493	95229494	stewart	0	-
chr14	70550021	70550022	stewart	0	-
chr7	82268444	82268445	stewart	0	-
chr7	82353661	82353662	stewart	0	-
chr7	82449760	82449761	stewart	0	-
chr5	140767242	140767243	stewart	0	-
chr10	55550951	55550952	stewart	0	-
chr10	55653286	55653287	stewart	0	-
chr10	55851226	55851227	stewart	0	-
chr10	56572359	56572360	stewart	0	-
chr9	127674243	127674244	stewart	0	-
chr6	162627245	162627246	stewart	0	-
chr5	102371368	102371369	stewart	0	-
chr9	111947887	111947888	stewart	0	-
chr9	111505861	111505862	stewart	0	-
chr4	170025705	170025706	stewart	0	-
chr11	65740895	65740896	stewart	0	-
chr11	65764824	65764825	stewart	0	-
chr6	163387376	163387377	stewart	0	-
chr11	73659204	73659205	stewart	0	-
chr8	107534288	107534289	stewart	0	-
chr8	107557427	107557428	stewart	0	-
chr11	56093401	56093402	stewart	0	-
chr11	78173608	78173609	stewart	0	-
chr4	183537751	183537752	stewart	0	-
chr4	183788543	183788544	stewart	0	-
chr15	25848555	25848556	stewart	0	-
chr15	25852919	25852920	stewart	0	-
chr7	8501477	8501478	stewart	0	-
chr1	152390382	152390383	stewart	0	-
chr14	31374724	31374725	stewart	0	-
chr15	86430724	86430725	stewart	0	-
chr9	86696034	86696035	stewart	0	-
chr2	50030289	50030290	stewart	0	-
chr2	50456133	50456134	stewart	0	-
chr10	33617457	33617458	stewart	0	-
chr21	15274805	15274806	stewart	0	-
chr8	31654379	31654380	stewart	0	-
chr8	32479514	32479515	stewart	0	-
chr2	27515987	27515988	stewart	0	-
chr10	115403947	115403948	stewart	0	-
chr14	33016019	33016020	stewart	0	-
chr14	33125193	33125194	stewart	0	-
chr11	88836528	88836529	stewart	0	-
chr1	160346706	160346707	stewart	0	-
chr1	160529631	160529632	stewart	0	-
chr18	29787199	29787200	stewart	0	-
chr10	96084555	96084556	stewart	0	-
chrX	5791742	5791743	stewart	0	-
chr17	30484781	30484782	stewart	0	-
chr6	124566711	124566712	stewart	0	-
chr6	124660559	124660560	stewart	0	-
chr12	43417402	43417403	stewart	0	-
chr1	196509916	196509917	stewart	0	-
chr1	72286694	72286695	stewart	0	-
chr8	92009206	92009207	stewart	0	-
chr5	1865640	1865641	stewart	0	-
chr3	121801650	121801651	stewart	0	-
chr5	60434428	60434429	stewart	0	-
chr12	4641136	4641137	stewart	0	-
chr7	122981778	122981779	stewart	0	-
chr2	240509386	240509387	stewart	0	-
chr2	105818998	105818999	stewart	0	-
chr8	102834363	102834364	stewart	0	-
chr13	34788182	34788183	stewart	0	-
chr12	76921064	76921065	stewart	0	-
chr13	40799866	40799867	stewart	0	-
chr13	100549414	100549415	stewart	0	-
chr3	175708137	175708138	stewart	0	-
chr3	175893430	175893431	stewart	0	-
chr3	176250757	176250758	stewart	0	-
chr3	176259618	176259619	stewart	0	-
chr3	40216608	40216609	stewart	0	-
chr15	50436298	50436299	stewart	0	-
chr17	27917961	27917962	stewart	0	-
chr17	27923301	27923302	stewart	0	-
chr17	28131636	28131637	stewart	0	-
chr13	108626132	108626133	stewart	0	-
chr17	8391190	8391191	stewart	0	-
chr11	95223021	95223022	stewart	0	-
chr15	29057124	29057125	stewart	0	-
chr8	10170001	10170002	stewart	0	-
chr8	16018447	16018448	stewart	0	-
chr12	27756062	27756063	stewart	0	-
chr11	73240431	73240432	stewart	0	-
chr2	27907582	27907583	stewart	0	-
chr11	18875136	18875137	stewart	0	-
chr1	165979486	165979487	stewart	0	-
chrX	14827158	14827159	stewart	0	-
chr11	4707790	4707791	stewart	0	-
chr11	4864523	4864524	stewart	0	-
chr14	74569319	74569320	stewart	0	-
chr14	36960787	36960788	stewart	0	-
chr1	67196716	67196717	stewart	0	-
chr14	38790292	38790293	stewart	0	-
chr7	141357730	141357731	stewart	0	-
chr1	11988858	11988859	stewart	0	-
chr2	112433017	112433018	stewart	0	-
chr10	15067541	15067542	stewart	0	-
chr15	64300996	64300997	stewart	0	-
chr15	97937005	97937006	stewart	0	-
chr11	85872977	85872978	stewart	0	-
chr3	170753283	170753284	stewart	0	-
chr14	46505708	46505709	stewart	0	-
chr14	46905838	46905839	stewart	0	-
chr14	47051890	47051891	stewart	0	-
chr6	100487625	100487626	stewart	0	-
chrX	138572132	138572133	stewart	0	-
chr22	34357622	34357623	stewart	0	-
chr5	66053122	66053123	stewart	0	-
chr1	46105777	46105778	stewart	0	-
chr3	188440642	188440643	stewart	0	-
chr5	126330039	126330040	stewart	0	-
chr6	36129746	36129747	stewart	0	-
chr5	71448704	71448705	stewart	0	-
chr5	109078887	109078888	stewart	0	-
chr5	109147339	109147340	stewart	0	-
chr7	77575129	77575130	stewart	0	-
chr7	77984441	77984442	stewart	0	-
chr7	78500115	78500116	stewart	0	-
chr20	14344012	14344013	stewart	0	-
chr20	15035659	15035660	stewart	0	-
chr20	15054598	15054599	stewart	0	-
chr8	57055577	57055578	stewart	0	-
chr11	24749517	24749518	stewart	0	-
chr12	38959279	38959280	stewart	0	-
chr1	74297615	74297616	stewart	0	-
chr12	84064955	84064956	stewart	0	-
chr14	59523909	59523910	stewart	0	-
chr1	90143132	90143133	stewart	0	-
chr1	69863644	69863645	stewart	0	-
chr1	70184932	70184933	stewart	0	-
chr17	25939326	25939327	stewart	0	-
chr3	171007001	171007002	stewart	0	-
chr6	25488202	25488203	stewart	0	-
chr2	169723438	169723439	stewart	0	-
chr2	141250525	141250526	stewart	0	-
chr2	141830619	141830620	stewart	0	-
chr2	142450073	142450074	stewart	0	-
chr10	85973223	85973224	stewart	0	-
chrX	114280748	114280749	stewart	0	-
chr4	151513353	151513354	stewart	0	-
chr4	62080053	62080054	stewart	0	-
chr7	156223158	156223159	stewart	0	-
chr12	79839350	79839351	stewart	0	-
chr4	41293036	41293037	stewart	0	-
chr3	9552246	9552247	stewart	0	-
chr11	35964151	35964152	stewart	0	-
chr3	45517656	45517657	stewart	0	-
chr12	51507353	51507354	stewart	0	-
chrX	117015104	117015105	stewart	0	-
chrX	117120076	117120077	stewart	0	-
chr2	207685133	207685134	stewart	0	-
chr13	72546535	72546536	stewart	0	-
chr6	39458710	39458711	stewart	0	-
chr5	61671108	61671109	stewart	0	-
chr14	92936468	92936469	stewart	0	-
chr10	24409777	24409778	stewart	0	-
chr18	8708950	8708951	stewart	0	-
chr16	83666192	83666193	stewart	0	-
chr8	48683039	48683040	stewart	0	-
chr15	62448014	62448015	stewart	0	-
chr9	6770313	6770314	stewart	0	-
chrX	104784821	104784822	stewart	0	-
chr4	44003430	44003431	stewart	0	-
chr1	213351899	213351900	stewart	0	-
chr1	213467549	213467550	stewart	0	-
chr14	87812362	87812363	stewart	0	-
chr4	21531592	21531593	stewart	0	-
chr2	163352782	163352783	stewart	0	-
chr2	163386862	163386863	stewart	0	-
chr17	59085408	59085409	stewart	0	-
chr14	62296038	62296039	stewart	0	-
chr7	119822343	119822344	stewart	0	-
chr7	119890685	119890686	stewart	0	-
chr8	73923939	73923940	stewart	0	-
chr3	157722566	157722567	stewart	0	-
chr3	125640139	125640140	stewart	0	-
chr3	125889195	125889196	stewart	0	-
chr12	26588864	26588865	stewart	0	-
chr3	126051362	126051363	stewart	0	-
chr2	173024969	173024970	stewart	0	-
chr5	75895557	75895558	stewart	0	-
chr5	61831157	61831158	stewart	0	-
chr4	143477750	143477751	stewart	0	-
chr6	76765698	76765699	stewart	0	-
chr5	55323176	55323177	stewart	0	-
chr2	213685310	213685311	stewart	0	-
chr14	105827975	105827976	stewart	0	-
chr3	109376012	109376013	stewart	0	-
chr3	109387104	109387105	stewart	0	-
chr21	33638658	33638659	stewart	0	-
chr12	25612050	25612051	stewart	0	-
chr21	32307423	32307424	stewart	0	-
chr21	32320390	32320391	stewart	0	-
chrX	113938316	113938317	stewart	0	-
chr6	87735346	87735347	stewart	0	-
chrX	131674199	131674200	stewart	0	-
chr17	13377557	13377558	stewart	0	-
chr1	87332142	87332143	stewart	0	-
chr5	74689721	74689722	stewart	0	-
chr5	176256546	176256547	stewart	0	-
chr1	42186994	42186995	stewart	0	-
chr22	17741455	17741456	stewart	0	-
chr7	18239601	18239602	stewart	0	-
chr7	18289118	18289119	stewart	0	-
chr6	31546980	31546981	stewart	0	-
chr2	26327439	26327440	stewart	0	-
chr2	188917990	188917991	stewart	0	-
chr7	126448627	126448628	stewart	0	-
chr3	7105371	7105372	stewart	0	-
chr15	55781985	55781986	stewart	0	-
chr6	102327256	102327257	stewart	0	-
chr6	102527145	102527146	stewart	0	-
chr21	30210882	30210883	stewart	0	-
chr5	152917113	152917114	stewart	0	-
chr7	37803160	37803161	stewart	0	-
chr3	101893232	101893233	stewart	0	-
chr14	66099607	66099608	stewart	0	-
chr13	92903804	92903805	stewart	0	-
chr13	90959659	90959660	stewart	0	-
chr6	117862581	117862582	stewart	0	-
chr7	93170217	93170218	stewart	0	-
chr7	93195313	93195314	stewart	0	-
chr1	67981139	67981140	stewart	0	-
chr9	79279764	79279765	stewart	0	-
chr6	1619193	1619194	stewart	0	-
chr2	233330305	233330306	stewart	0	-
chr5	42702038	42702039	stewart	0	-
chr11	76668218	76668219	stewart	0	-
chr17	10019291	10019292	stewart	0	-
chr14	35189898	35189899	stewart	0	-
chr3	116865768	116865769	stewart	0	-
chr4	174386015	174386016	stewart	0	-
chr2	154460827	154460828	stewart	0	-
chr2	154952030	154952031	stewart	0	-
chr15	25439375	25439376	stewart	0	-
chr4	45769608	45769609	stewart	0	-
chr15	24423605	24423606	stewart	0	-
chr9	100130132	100130133	stewart	0	-
chr5	151137672	151137673	stewart	0	-
chr6	96615884	96615885	stewart	0	-
chr4	162813360	162813361	stewart	0	-
chr5	132781851	132781852	stewart	0	-
chr13	31544671	31544672	stewart	0	-
chr13	38328879	38328880	stewart	0	-
chr9	14867434	14867435	stewart	0	-
chr9	14891579	14891580	stewart	0	-
chr4	79462715	79462716	stewart	0	-
chr4	79508458	79508459	stewart	0	-
chr4	79578183	79578184	stewart	0	-
chr3	71271405	71271406	stewart	0	-
chr1	42541211	42541212	stewart	0	-
chr3	173380939	173380940	stewart	0	-
chr2	153091006	153091007	stewart	0	-
chr15	30900589	30900590	stewart	0	-
chr13	27557825	27557826	stewart	0	-
chr6	110209676	110209677	stewart	0	-
chr6	97124391	97124392	stewart	0	-
chr3	59869601	59869602	stewart	0	-
chr3	61032455	61032456	stewart	0	-
chr1	59644450	59644451	stewart	0	-
chr13	101187367	101187368	stewart	0	-
chr3	193475722	193475723	stewart	0	-
chr3	193859212	193859213	stewart	0	-
chr20	6007991	6007992	stewart	0	-
chr14	54865605	54865606	stewart	0	-
chr5	107307777	107307778	stewart	0	-
chr6	5293750	5293751	stewart	0	-
chr6	5470470	5470471	stewart	0	-
chr13	97601298	97601299	stewart	0	-
chr6	54880364	54880365	stewart	0	-
chr8	130976851	130976852	stewart	0	-
chr6	82354141	82354142	stewart	0	-
chr15	27608197	27608198	stewart	0	-
chr6	119435747	119435748	stewart	0	-
chr10	60747957	60747958	stewart	0	-
chr2	208180646	208180647	stewart	0	-
chr1	50685236	50685237	stewart	0	-
chr1	50768566	50768567	stewart	0	-
chr1	50802547	50802548	stewart	0	-
chr6	133773448	133773449	stewart	0	-
chr7	133243329	133243330	stewart	0	-
chr1	92940104	92940105	stewart	0	-
chr2	238685575	238685576	stewart	0	-
chr20	13652145	13652146	stewart	0	-
chr1	43055859	43055860	stewart	0	-
chr3	55860228	55860229	stewart	0	-
chr2	212355436	212355437	stewart	0	-
chr2	212874668	212874669	stewart	0	-
chr2	212876361	212876362	stewart	0	-
chr1	51747506	51747507	stewart	0	-
chr3	98079177	98079178	stewart	0	-
chr3	98116540	98116541	stewart	0	-
chr2	149207113	149207114	stewart	0	-
chr9	110989544	110989545	stewart	0	-
chr18	5401651	5401652	stewart	0	-
chr8	110418480	110418481	stewart	0	-
chr2	54970091	54970092	stewart	0	-
chr14	88245482	88245483	stewart	0	-
chr1	36247263	36247264	stewart	0	-
chr3	185756272	185756273	stewart	0	-
chr15	40034723	40034724	stewart	0	-
chr14	33563089	33563090	stewart	0	-
chr14	33674812	33674813	stewart	0	-
chr5	38431909	38431910	stewart	0	-
chr8	133011891	133011892	stewart	0	-
chr8	133049198	133049199	stewart	0	-
chr5	106763903	106763904	stewart	0	-
chr8	17015597	17015598	stewart	0	-
chr1	243242412	243242413	stewart	0	-
chr7	36218676	36218677	stewart	0	-
chr3	129559373	129559374	stewart	0	-
chr3	123051497	123051498	stewart	0	-
chr11	102553748	102553749	stewart	0	-
chr11	102706476	102706477	stewart	0	-
chr2	172278998	172278999	stewart	0	-
chr7	95550688	95550689	stewart	0	-
chr21	38415625	38415626	stewart	0	-
chr21	40577753	40577754	stewart	0	-
chr1	97490215	97490216	stewart	0	-
chr8	95863896	95863897	stewart	0	-
chr2	115550336	115550337	stewart	0	-
chr2	116190802	116190803	stewart	0	-
chr18	65311032	65311033	stewart	0	-
chr8	25228563	25228564	stewart	0	-
chr3	50854163	50854164	stewart	0	-
chr2	225482762	225482763	stewart	0	-
chr10	129080282	129080283	stewart	0	-
chr20	43864911	43864912	stewart	0	-
chr5	13995336	13995337	stewart	0	-
chr7	21646648	21646649	stewart	0	-
chrX	31910993	31910994	stewart	0	-
chr18	3659122	3659123	stewart	0	-
chr11	83102904	83102905	stewart	0	-
chr11	83314766	83314767	stewart	0	-
chr11	83580681	83580682	stewart	0	-
chr13	50191742	50191743	stewart	0	-
chr8	13000932	13000933	stewart	0	-
chr2	217921889	217921890	stewart	0	-
chr10	553763	553764	stewart	0	-
chr13	59190266	59190267	stewart	0	-
chr7	136944455	136944456	stewart	0	-
chr13	41624786	41624787	stewart	0	-
chr7	14344596	14344597	stewart	0	-
chr6	18361296	18361297	stewart	0	-
chr20	29495778	29495779	stewart	0	-
chr12	1960100	1960101	stewart	0	-
chr18	49240537	49240538	stewart	0	-
chr4	100959880	100959881	stewart	0	-
chr2	159426859	159426860	stewart	0	-
chr1	58550112	58550113	stewart	0	-
chr14	58779778	58779779	stewart	0	-
chr14	58814782	58814783	stewart	0	-
chr17	20098652	20098653	stewart	0	-
chr1	112793517	112793518	stewart	0	-
chr7	117143474	117143475	stewart	0	-
chr7	117167556	117167557	stewart	0	-
chr5	11215846	11215847	stewart	0	-
chr10	67754657	67754658	stewart	0	-
chr10	68006764	68006765	stewart	0	-
chr10	68808287	68808288	stewart	0	-
chr1	34052665	34052666	stewart	0	-
chr22	25327607	25327608	stewart	0	-
chr7	86818765	86818766	stewart	0	-
chr7	29151681	29151682	stewart	0	-
chr13	45545734	45545735	stewart	0	-
chr7	129740651	129740652	stewart	0	-
chr4	46473134	46473135	stewart	0	-
chr5	115526776	115526777	stewart	0	-
chr6	71015597	71015598	stewart	0	-
chr2	227731733	227731734	stewart	0	-
chr13	109874796	109874797	stewart	0	-
chr4	110357666	110357667	stewart	0	-
chr9	100777095	100777096	stewart	0	-
chr2	125233563	125233564	stewart	0	-
chr16	75014058	75014059	stewart	0	-
chr7	147216708	147216709	stewart	0	-
chr11	99234618	99234619	stewart	0	-
chr3	2146097	2146098	stewart	0	-
chr3	74537196	74537197	stewart	0	-
chr3	74652035	74652036	stewart	0	-
chr12	68966153	68966154	stewart	0	-
chrX	21395710	21395711	stewart	0	-
chr1	222843217	222843218	stewart	0	-
chr8	87691801	87691802	stewart	0	-
chr6	25232785	25232786	stewart	0	-
chr3	141206350	141206351	stewart	0	-
chr14	94806029	94806030	stewart	0	-
chrX	154164810	154164811	stewart	0	-
chr12	10125454	10125455	stewart	0	-
chr7	29461054	29461055	stewart	0	-
chr15	91368158	91368159	stewart	0	-
chr3	127985289	127985290	stewart	0	-
chr22	16085289	16085290	stewart	0	-
chr13	25848326	25848327	stewart	0	-
chr10	72863537	72863538	stewart	0	-
chr16	81500601	81500602	stewart	0	-
chr16	81965808	81965809	stewart	0	-
chr5	22444084	22444085	stewart	0	-
chr1	100711192	100711193	stewart	0	-
chr1	20817324	20817325	stewart	0	-
chr15	71770363	71770364	stewart	0	-
chr6	100105255	100105256	stewart	0	-
chr12	28308565	28308566	stewart	0	-
chr12	28329863	28329864	stewart	0	-
chr12	28431538	28431539	stewart	0	-
chr11	32702684	32702685	stewart	0	-
chr17	25482452	25482453	stewart	0	-
chr3	192532936	192532937	stewart	0	-
chr17	61196308	61196309	stewart	0	-
chr3	181937105	181937106	stewart	0	-
chr7	31609598	31609599	stewart	0	-
chr13	43309785	43309786	stewart	0	-
chr4	186619140	186619141	stewart	0	-
chr4	110821141	110821142	stewart	0	-
chr18	64723473	64723474	stewart	0	-
chr3	42873411	42873412	stewart	0	-
chr18	55301087	55301088	stewart	0	-
chr6	17524363	17524364	stewart	0	-
chr1	40297273	40297274	stewart	0	-
chr5	110685041	110685042	stewart	0	-
chr4	114641896	114641897	stewart	0	-
chr7	71418184	71418185	stewart	0	-
chr2	47172784	47172785	stewart	0	-
chr16	24235066	24235067	stewart	0	-
chr7	81839815	81839816	stewart	0	-
chr1	179854969	179854970	stewart	0	-
chr1	179867896	179867897	stewart	0	-
chr1	64730649	64730650	stewart	0	-
chr1	225157363	225157364	stewart	0	-
chr9	15821805	15821806	stewart	0	-
chr9	110952080	110952081	stewart	0	-
chr9	96750525	96750526	stewart	0	-
chr9	97736557	97736558	stewart	0	-
chr5	39328726	39328727	stewart	0	-
chr8	96141407	96141408	stewart	0	-
chr6	118983707	118983708	stewart	0	-
chr5	7899039	7899040	stewart	0	-
chr4	159277904	159277905	stewart	0	-
chr3	58905432	58905433	stewart	0	-
chr3	196432118	196432119	stewart	0	-
chr2	63819014	63819015	stewart	0	-
chr2	44702758	44702759	stewart	0	-
chr22	31157412	31157413	stewart	0	-
chr20	58071512	58071513	stewart	0	-
chr1	34408928	34408929	stewart	0	-
chr1	60243184	60243185	stewart	0	-
chr1	14308895	14308896	stewart	0	-
chr19	35140039	35140040	stewart	0	-
chr18	42038328	42038329	stewart	0	-
chr14	73256284	73256285	stewart	0	-
chr12	102278550	102278551	stewart	0	-
chr10	118084950	118084951	stewart	0	-
chr10	118119688	118119689	stewart	0	-
chr10	99887715	99887716	stewart	0	-
chr10	29186313	29186314	stewart	0	-
chr10	19590726	19590727	stewart	0	-
chr10	19634607	19634608	stewart	0	-
chr1	74920631	74920632	stewart	0	-
chr6	38603555	38603556	stewart	0	-
chr9	16441510	16441511	stewart	0	-
chr9	16672300	16672301	stewart	0	-
chr1	167605618	167605619	stewart	0	-
chr12	32249916	32249917	stewart	0	-
chr7	33161842	33161843	stewart	0	-
chr14	34318375	34318376	stewart	0	-
chr4	103023034	103023035	stewart	0	-
chr6	69600174	69600175	stewart	0	-
chr21	41565009	41565010	stewart	0	-
chr7	69606990	69606991	stewart	0	-
chr7	105253294	105253295	stewart	0	-
chr10	116996317	116996318	stewart	0	-
chr10	117693743	117693744	stewart	0	-
chr20	49782593	49782594	stewart	0	-
chr13	24934875	24934876	stewart	0	-
chr3	10485670	10485671	stewart	0	-
chr13	112568954	112568955	stewart	0	-
chr1	210832457	210832458	stewart	0	-
chr15	98995687	98995688	stewart	0	-
chr1	76165555	76165556	stewart	0	-
chr4	77242831	77242832	stewart	0	-
chr5	78133677	78133678	stewart	0	-
chr3	35691684	35691685	stewart	0	-
chr12	27392674	27392675	stewart	0	-
chr12	27403171	27403172	stewart	0	-
chr15	78645609	78645610	stewart	0	-
chr12	44461427	44461428	stewart	0	-
chr6	157439366	157439367	stewart	0	-
chr3	56923662	56923663	stewart	0	-
chr18	6840853	6840854	stewart	0	-
chr5	142335179	142335180	stewart	0	-
chr2	68586913	68586914	stewart	0	-
chr11	116351173	116351174	stewart	0	-
chr11	72058836	72058837	stewart	0	-
chr11	71270262	71270263	stewart	0	-
chr11	107184312	107184313	stewart	0	-
chr11	100360312	100360313	stewart	0	-
chr22	22356481	22356482	stewart	0	-
chr21	25276093	25276094	stewart	0	-
chr15	58444536	58444537	stewart	0	-
chr1	148466752	148466753	stewart	0	-
chr11	418014	418015	stewart	0	-
chr11	22180281	22180282	stewart	0	-
chr11	26558229	26558230	stewart	0	-
chr12	5579490	5579491	stewart	0	-
chr12	5773266	5773267	stewart	0	-
chr12	98305769	98305770	stewart	0	-
chr5	55547613	55547614	stewart	0	-
chr4	114237698	114237699	stewart	0	-
chr7	38444693	38444694	stewart	0	-
chr2	128355362	128355363	stewart	0	-
chr11	43891622	43891623	stewart	0	-
chr2	29659918	29659919	stewart	0	-
chr1	4989912	4989913	stewart	0	-
chr1	202611663	202611664	stewart	0	-
chrX	34203395	34203396	stewart	0	-
chr13	61486959	61486960	stewart	0	-
chr6	161256430	161256431	stewart	0	-
chr1	96176343	96176344	stewart	0	-
chr9	92234351	92234352	stewart	0	-
chr1	156722923	156722924	stewart	0	-
chr10	92205035	92205036	stewart	0	-
chr10	92217477	92217478	stewart	0	-
chr10	124553794	124553795	stewart	0	-
chr6	75417425	75417426	stewart	0	-
chr14	52869921	52869922	stewart	0	-
chr9	17052548	17052549	stewart	0	-
chr1	191941749	191941750	stewart	0	-
chr6	20350944	20350945	stewart	0	-
chr9	101426779	101426780	stewart	0	-
chr13	100333962	100333963	stewart	0	-
chr13	100375233	100375234	stewart	0	-
chr1	116785083	116785084	stewart	0	-
chr1	80780662	80780663	stewart	0	-
chr6	19245073	19245074	stewart	0	-
chrX	142713423	142713424	stewart	0	-
chr1	29734987	29734988	stewart	0	-
chr6	132362122	132362123	stewart	0	-
chr12	4613166	4613167	stewart	0	-
chr15	84025954	84025955	stewart	0	-
chr1	77537569	77537570	stewart	0	-
chr1	77794313	77794314	stewart	0	-
chr1	110350031	110350032	stewart	0	-
chr2	178059700	178059701	stewart	0	-
chr1	100128436	100128437	stewart	0	-
chr7	140960865	140960866	stewart	0	-
chr2	99803642	99803643	stewart	0	-
chr21	14914128	14914129	stewart	0	-
chr1	166125305	166125306	stewart	0	-
chr16	74212664	74212665	stewart	0	-
chr15	98628500	98628501	stewart	0	-
chr5	5332788	5332789	stewart	0	-
chr5	33869349	33869350	stewart	0	-
chr2	148366533	148366534	stewart	0	-
chr2	73978987	73978988	stewart	0	-
chr20	32937423	32937424	stewart	0	-
chr2	111398836	111398837	stewart	0	-
chr17	58919627	58919628	stewart	0	-
chr17	29088624	29088625	stewart	0	-
chr17	29245152	29245153	stewart	0	-
chr2	51284213	51284214	stewart	0	-
chr2	51849471	51849472	stewart	0	-
chr15	23334356	23334357	stewart	0	-
chr17	34004358	34004359	stewart	0	-
chr7	136020246	136020247	stewart	0	-
chr4	106770195	106770196	stewart	0	-
chr1	60917169	60917170	stewart	0	-
chr4	36001587	36001588	stewart	0	-
chr2	213467838	213467839	stewart	0	-
chr2	216169782	216169783	stewart	0	-
chr2	557373	557374	stewart	0	-
chr1	220362766	220362767	stewart	0	-
chr4	118829268	118829269	stewart	0	-
chr2	121654804	121654805	stewart	0	-
chr2	34970580	34970581	stewart	0	-
chr2	35029747	35029748	stewart	0	-
chr8	26271565	26271566	stewart	0	-
chr2	168105758	168105759	stewart	0	-
chr10	54065995	54065996	stewart	0	-
chr7	109009086	109009087	stewart	0	-
chr3	6611914	6611915	stewart	0	-
chr3	6654958	6654959	stewart	0	-
chr12	102100025	102100026	stewart	0	-
chr2	21630208	21630209	stewart	0	-
chr7	9772126	9772127	stewart	0	-
chr3	169681757	169681758	stewart	0	-
chr15	96150231	96150232	stewart	0	-
chr15	96195068	96195069	stewart	0	-
chr3	6078036	6078037	stewart	0	-
chr3	6370819	6370820	stewart	0	-
chr10	8520139	8520140	stewart	0	-
chr3	4921547	4921548	stewart	0	-
chr2	173261318	173261319	stewart	0	-
chr16	64502857	64502858	stewart	0	-
chr7	39570950	39570951	stewart	0	-
chr18	56452071	56452072	stewart	0	-
chr5	109986807	109986808	stewart	0	-
chr2	161712475	161712476	stewart	0	-
chr5	174345521	174345522	stewart	0	-
chr2	33868935	33868936	stewart	0	-
chr2	34108884	34108885	stewart	0	-
chr2	34210478	34210479	stewart	0	-
chr2	34327166	34327167	stewart	0	-
chr17	57822302	57822303	stewart	0	-
chr17	11157333	11157334	stewart	0	-
chr2	107291039	107291040	stewart	0	-
chr5	141897711	141897712	stewart	0	-
chr7	34566257	34566258	stewart	0	-
chr7	43041442	43041443	stewart	0	-
chr7	13216776	13216777	stewart	0	-
chr7	13615734	13615735	stewart	0	-
chr7	9980959	9980960	stewart	0	-
chr4	107367998	107367999	stewart	0	-
chr7	93504185	93504186	stewart	0	-
chr7	92379816	92379817	stewart	0	-
chr7	88218275	88218276	stewart	0	-
chr7	89784750	89784751	stewart	0	-
chr2	69598162	69598163	stewart	0	-
chr3	173891435	173891436	stewart	0	-
chr16	7628980	7628981	stewart	0	-
chr13	109548412	109548413	stewart	0	-
chr8	143327057	143327058	stewart	0	-
chr9	35138180	35138181	stewart	0	-
chr11	62460235	62460236	stewart	0	-
chr1	57844448	57844449	stewart	0	-
chr1	232872335	232872336	stewart	0	-
chr13	45641804	45641805	stewart	0	-
chr8	91169806	91169807	stewart	0	-
chr11	5319098	5319099	stewart	0	-
chr1	210032310	210032311	stewart	0	-
chrX	16467402	16467403	stewart	0	-
chr7	94939118	94939119	stewart	0	-
chr16	2352368	2352369	stewart	0	-
chr17	40719791	40719792	stewart	0	-
chr1	4188309	4188310	stewart	0	-
chr1	4431913	4431914	stewart	0	-
chr1	18143683	18143684	stewart	0	-
chr1	18204033	18204034	stewart	0	-
chr1	19770867	19770868	stewart	0	-
chr1	20129669	20129670	stewart	0	-
chr1	24201346	24201347	stewart	0	-
chr1	24813852	24813853	stewart	0	-
chr1	35180460	35180461	stewart	0	-
chr1	44629940	44629941	stewart	0	-
chr1	47820271	47820272	stewart	0	-
chr1	56651641	56651642	stewart	0	-
chr1	58977895	58977896	stewart	0	-
chr1	59364054	59364055	stewart	0	-
chr1	60487375	60487376	stewart	0	-
chr1	63959795	63959796	stewart	0	-
chr1	67027816	67027817	stewart	0	-
chr1	72979915	72979916	stewart	0	-
chr1	75074260	75074261	stewart	0	-
chr1	78379641	78379642	stewart	0	-
chr1	78881418	78881419	stewart	0	-
chr1	79103783	79103784	stewart	0	-
chr1	79354663	79354664	stewart	0	-
chr1	80071686	80071687	stewart	0	-
chr1	81296703	81296704	stewart	0	-
chr1	84827142	84827143	stewart	0	-
chr1	86469525	86469526	stewart	0	-
chr1	93270800	93270801	stewart	0	-
chr1	96272858	96272859	stewart	0	-
chr1	98377870	98377871	stewart	0	-
chr1	99444688	99444689	stewart	0	-
chr1	100939955	100939956	stewart	0	-
chr1	102693118	102693119	stewart	0	-
chr1	103469072	103469073	stewart	0	-
chr1	103491341	103491342	stewart	0	-
chr1	104294542	104294543	stewart	0	-
chr1	104375991	104375992	stewart	0	-
chr1	104940163	104940164	stewart	0	-
chr1	105032630	105032631	stewart	0	-
chr1	105775528	105775529	stewart	0	-
chr1	106128107	106128108	stewart	0	-
chr1	106590922	106590923	stewart	0	-
chr1	106820808	106820809	stewart	0	-
chr1	118882214	118882215	stewart	0	-
chr1	145618401	145618402	stewart	0	-
chr1	148963269	148963270	stewart	0	-
chr1	151089673	151089674	stewart	0	-
chr1	155502366	155502367	stewart	0	-
chr1	155630112	155630113	stewart	0	-
chr1	158767514	158767515	stewart	0	-
chr1	161131757	161131758	stewart	0	-
chr1	162750441	162750442	stewart	0	-
chr1	167083614	167083615	stewart	0	-
chr1	169624922	169624923	stewart	0	-
chr1	180174604	180174605	stewart	0	-
chr1	183828807	183828808	stewart	0	-
chr1	186441264	186441265	stewart	0	-
chr1	186453071	186453072	stewart	0	-
chr1	186704823	186704824	stewart	0	-
chr1	186925972	186925973	stewart	0	-
chr1	187099462	187099463	stewart	0	-
chr1	189141068	189141069	stewart	0	-
chr1	189744074	189744075	stewart	0	-
chr1	190508873	190508874	stewart	0	-
chr1	192334468	192334469	stewart	0	-
chr1	193175570	193175571	stewart	0	-
chr1	196735961	196735962	stewart	0	-
chr1	206583988	206583989	stewart	0	-
chr1	206758103	206758104	stewart	0	-
chr1	207605373	207605374	stewart	0	-
chr1	216440131	216440132	stewart	0	-
chr1	216517396	216517397	stewart	0	-
chr1	216822556	216822557	stewart	0	-
chr1	217641300	217641301	stewart	0	-
chr1	220035778	220035779	stewart	0	-
chr1	225065538	225065539	stewart	0	-
chr1	227026541	227026542	stewart	0	-
chr1	229559816	229559817	stewart	0	-
chr1	230416775	230416776	stewart	0	-
chr1	240071633	240071634	stewart	0	-
chr2	2518941	2518942	stewart	0	-
chr2	7846911	7846912	stewart	0	-
chr2	9806239	9806240	stewart	0	-
chr2	13538167	13538168	stewart	0	-
chr2	26477172	26477173	stewart	0	-
chr2	30911950	30911951	stewart	0	-
chr2	36029848	36029849	stewart	0	-
chr2	36330188	36330189	stewart	0	-
chr2	36371303	36371304	stewart	0	-
chr2	42877571	42877572	stewart	0	-
chr2	44091479	44091480	stewart	0	-
chr2	49586984	49586985	stewart	0	-
chr2	54527085	54527086	stewart	0	-
chr2	56019206	56019207	stewart	0	-
chr2	56726366	56726367	stewart	0	-
chr2	57101452	57101453	stewart	0	-
chr2	57304547	57304548	stewart	0	-
chr2	57830793	57830794	stewart	0	-
chr2	62355396	62355397	stewart	0	-
chr2	65017271	65017272	stewart	0	-
chr2	66916008	66916009	stewart	0	-
chr2	68501712	68501713	stewart	0	-
chr2	70651207	70651208	stewart	0	-
chr2	76003699	76003700	stewart	0	-
chr2	76111217	76111218	stewart	0	-
chr2	76707805	76707806	stewart	0	-
chr2	78105134	78105135	stewart	0	-
chr2	80476540	80476541	stewart	0	-
chr2	80622521	80622522	stewart	0	-
chr2	80715156	80715157	stewart	0	-
chr2	81784452	81784453	stewart	0	-
chr2	81794583	81794584	stewart	0	-
chr2	82232718	82232719	stewart	0	-
chr2	82521231	82521232	stewart	0	-
chr2	83685231	83685232	stewart	0	-
chr2	84443642	84443643	stewart	0	-
chr2	103317115	103317116	stewart	0	-
chr2	111180409	111180410	stewart	0	-
chr2	112105992	112105993	stewart	0	-
chr2	112163893	112163894	stewart	0	-
chr2	112170405	112170406	stewart	0	-
chr2	114904875	114904876	stewart	0	-
chr2	117259558	117259559	stewart	0	-
chr2	117894986	117894987	stewart	0	-
chr2	118532268	118532269	stewart	0	-
chr2	121801717	121801718	stewart	0	-
chr2	123236622	123236623	stewart	0	-
chr2	123281804	123281805	stewart	0	-
chr2	123619722	123619723	stewart	0	-
chr2	123646870	123646871	stewart	0	-
chr2	123771385	123771386	stewart	0	-
chr2	125767563	125767564	stewart	0	-
chr2	126006437	126006438	stewart	0	-
chr2	126087184	126087185	stewart	0	-
chr2	128512378	128512379	stewart	0	-
chr2	129318340	129318341	stewart	0	-
chr2	138342340	138342341	stewart	0	-
chr2	145058506	145058507	stewart	0	-
chr2	146564550	146564551	stewart	0	-
chr2	148120633	148120634	stewart	0	-
chr2	149300681	149300682	stewart	0	-
chr2	150461245	150461246	stewart	0	-
chr2	151517180	151517181	stewart	0	-
chr2	151634328	151634329	stewart	0	-
chr2	153586922	153586923	stewart	0	-
chr2	153868916	153868917	stewart	0	-
chr2	154341902	154341903	stewart	0	-
chr2	156388814	156388815	stewart	0	-
chr2	157199960	157199961	stewart	0	-
chr2	157369491	157369492	stewart	0	-
chr2	157736388	157736389	stewart	0	-
chr2	161138480	161138481	stewart	0	-
chr2	167123591	167123592	stewart	0	-
chr2	167333331	167333332	stewart	0	-
chr2	173230406	173230407	stewart	0	-
chr2	174437097	174437098	stewart	0	-
chr2	176172048	176172049	stewart	0	-
chr2	178745311	178745312	stewart	0	-
chr2	180597502	180597503	stewart	0	-
chr2	181993427	181993428	stewart	0	-
chr2	184251121	184251122	stewart	0	-
chr2	185710011	185710012	stewart	0	-
chr2	186579706	186579707	stewart	0	-
chr2	189515067	189515068	stewart	0	-
chr2	192963942	192963943	stewart	0	-
chr2	193813944	193813945	stewart	0	-
chr2	194192473	194192474	stewart	0	-
chr2	194274762	194274763	stewart	0	-
chr2	194275751	194275752	stewart	0	-
chr2	195146685	195146686	stewart	0	-
chr2	195664616	195664617	stewart	0	-
chr2	195725820	195725821	stewart	0	-
chr2	195781351	195781352	stewart	0	-
chr2	195783772	195783773	stewart	0	-
chr2	209892924	209892925	stewart	0	-
chr2	211525845	211525846	stewart	0	-
chr2	220644625	220644626	stewart	0	-
chr2	221580090	221580091	stewart	0	-
chr2	222385448	222385449	stewart	0	-
chr2	223884279	223884280	stewart	0	-
chr2	223891440	223891441	stewart	0	-
chr2	223967756	223967757	stewart	0	-
chr2	226461920	226461921	stewart	0	-
chr2	226678327	226678328	stewart	0	-
chr2	227996887	227996888	stewart	0	-
chr2	229468151	229468152	stewart	0	-
chr2	235763700	235763701	stewart	0	-
chr3	6500398	6500399	stewart	0	-
chr3	12793452	12793453	stewart	0	-
chr3	18970909	18970910	stewart	0	-
chr3	24628527	24628528	stewart	0	-
chr3	26223695	26223696	stewart	0	-
chr3	26881574	26881575	stewart	0	-
chr3	30034444	30034445	stewart	0	-
chr3	31314805	31314806	stewart	0	-
chr3	31375660	31375661	stewart	0	-
chr3	32204400	32204401	stewart	0	-
chr3	34697838	34697839	stewart	0	-
chr3	35927444	35927445	stewart	0	-
chr3	36814149	36814150	stewart	0	-
chr3	39226306	39226307	stewart	0	-
chr3	40983696	40983697	stewart	0	-
chr3	41979101	41979102	stewart	0	-
chr3	51735841	51735842	stewart	0	-
chr3	51738969	51738970	stewart	0	-
chr3	53475039	53475040	stewart	0	-
chr3	54024999	54025000	stewart	0	-
chr3	54032928	54032929	stewart	0	-
chr3	64374242	64374243	stewart	0	-
chr3	65107961	65107962	stewart	0	-
chr3	65133145	65133146	stewart	0	-
chr3	66066049	66066050	stewart	0	-
chr3	66812204	66812205	stewart	0	-
chr3	67034325	67034326	stewart	0	-
chr3	75027534	75027535	stewart	0	-
chr3	75616532	75616533	stewart	0	-
chr3	79894316	79894317	stewart	0	-
chr3	82138824	82138825	stewart	0	-
chr3	84009507	84009508	stewart	0	-
chr3	89806519	89806520	stewart	0	-
chr3	95831468	95831469	stewart	0	-
chr3	96754075	96754076	stewart	0	-
chr3	97681369	97681370	stewart	0	-
chr3	100337471	100337472	stewart	0	-
chr3	104902112	104902113	stewart	0	-
chr3	104936070	104936071	stewart	0	-
chr3	106426333	106426334	stewart	0	-
chr3	107297611	107297612	stewart	0	-
chr3	111180455	111180456	stewart	0	-
chr3	111896083	111896084	stewart	0	-
chr3	113195020	113195021	stewart	0	-
chr3	117784287	117784288	stewart	0	-
chr3	118034292	118034293	stewart	0	-
chr3	118156771	118156772	stewart	0	-
chr3	118306859	118306860	stewart	0	-
chr3	119654758	119654759	stewart	0	-
chr3	119818052	119818053	stewart	0	-
chr3	130432714	130432715	stewart	0	-
chr3	134060414	134060415	stewart	0	-
chr3	136563658	136563659	stewart	0	-
chr3	136883033	136883034	stewart	0	-
chr3	139048076	139048077	stewart	0	-
chr3	142007113	142007114	stewart	0	-
chr3	142243310	142243311	stewart	0	-
chr3	144130124	144130125	stewart	0	-
chr3	145985819	145985820	stewart	0	-
chr3	146170559	146170560	stewart	0	-
chr3	146727026	146727027	stewart	0	-
chr3	147480342	147480343	stewart	0	-
chr3	147813692	147813693	stewart	0	-
chr3	148385296	148385297	stewart	0	-
chr3	148559402	148559403	stewart	0	-
chr3	149394354	149394355	stewart	0	-
chr3	156523352	156523353	stewart	0	-
chr3	163037353	163037354	stewart	0	-
chr3	163254164	163254165	stewart	0	-
chr3	163741789	163741790	stewart	0	-
chr3	165191902	165191903	stewart	0	-
chr3	167384727	167384728	stewart	0	-
chr3	167660719	167660720	stewart	0	-
chr3	167847351	167847352	stewart	0	-
chr3	168027281	168027282	stewart	0	-
chr3	173805635	173805636	stewart	0	-
chr3	177156623	177156624	stewart	0	-
chr3	177296639	177296640	stewart	0	-
chr3	183477551	183477552	stewart	0	-
chr3	190768869	190768870	stewart	0	-
chr3	191457186	191457187	stewart	0	-
chr3	191500803	191500804	stewart	0	-
chr3	192893050	192893051	stewart	0	-
chr3	196172769	196172770	stewart	0	-
chr3	196249806	196249807	stewart	0	-
chr3	197132335	197132336	stewart	0	-
chr4	2541597	2541598	stewart	0	-
chr4	11475065	11475066	stewart	0	-
chr4	12257772	12257773	stewart	0	-
chr4	13441792	13441793	stewart	0	-
chr4	16759999	16760000	stewart	0	-
chr4	18472275	18472276	stewart	0	-
chr4	18831199	18831200	stewart	0	-
chr4	19705580	19705581	stewart	0	-
chr4	21652299	21652300	stewart	0	-
chr4	21895940	21895941	stewart	0	-
chr4	22168015	22168016	stewart	0	-
chr4	23090121	23090122	stewart	0	-
chr4	23739382	23739383	stewart	0	-
chr4	26047715	26047716	stewart	0	-
chr4	29516921	29516922	stewart	0	-
chr4	32923596	32923597	stewart	0	-
chr4	33309130	33309131	stewart	0	-
chr4	34368481	34368482	stewart	0	-
chr4	34987393	34987394	stewart	0	-
chr4	34993921	34993922	stewart	0	-
chr4	35337634	35337635	stewart	0	-
chr4	38119757	38119758	stewart	0	-
chr4	40395496	40395497	stewart	0	-
chr4	41414176	41414177	stewart	0	-
chr4	41615570	41615571	stewart	0	-
chr4	41896109	41896110	stewart	0	-
chr4	43581530	43581531	stewart	0	-
chr4	44536885	44536886	stewart	0	-
chr4	52929392	52929393	stewart	0	-
chr4	56373093	56373094	stewart	0	-
chr4	56952916	56952917	stewart	0	-
chr4	58671085	58671086	stewart	0	-
chr4	60738582	60738583	stewart	0	-
chr4	63351985	63351986	stewart	0	-
chr4	64265619	64265620	stewart	0	-
chr4	65200945	65200946	stewart	0	-
chr4	67436592	67436593	stewart	0	-
chr4	67980983	67980984	stewart	0	-
chr4	72418457	72418458	stewart	0	-
chr4	72933552	72933553	stewart	0	-
chr4	74649279	74649280	stewart	0	-
chr4	75955483	75955484	stewart	0	-
chr4	78269690	78269691	stewart	0	-
chr4	81355701	81355702	stewart	0	-
chr4	82118829	82118830	stewart	0	-
chr4	83462980	83462981	stewart	0	-
chr4	83541582	83541583	stewart	0	-
chr4	86318328	86318329	stewart	0	-
chr4	88473219	88473220	stewart	0	-
chr4	96972104	96972105	stewart	0	-
chr4	97450806	97450807	stewart	0	-
chr4	99960819	99960820	stewart	0	-
chr4	100595817	100595818	stewart	0	-
chr4	104964050	104964051	stewart	0	-
chr4	105686007	105686008	stewart	0	-
chr4	107116466	107116467	stewart	0	-
chr4	109484977	109484978	stewart	0	-
chr4	111154408	111154409	stewart	0	-
chr4	112917873	112917874	stewart	0	-
chr4	115601644	115601645	stewart	0	-
chr4	116688687	116688688	stewart	0	-
chr4	116857199	116857200	stewart	0	-
chr4	117527393	117527394	stewart	0	-
chr4	119994165	119994166	stewart	0	-
chr4	121801694	121801695	stewart	0	-
chr4	122633251	122633252	stewart	0	-
chr4	125569708	125569709	stewart	0	-
chr4	125771281	125771282	stewart	0	-
chr4	125878458	125878459	stewart	0	-
chr4	127661639	127661640	stewart	0	-
chr4	130621223	130621224	stewart	0	-
chr4	131845046	131845047	stewart	0	-
chr4	132506914	132506915	stewart	0	-
chr4	132518321	132518322	stewart	0	-
chr4	134031065	134031066	stewart	0	-
chr4	134707580	134707581	stewart	0	-
chr4	134750204	134750205	stewart	0	-
chr4	135141796	135141797	stewart	0	-
chr4	136048286	136048287	stewart	0	-
chr4	136428006	136428007	stewart	0	-
chr4	136523849	136523850	stewart	0	-
chr4	136947022	136947023	stewart	0	-
chr4	137238721	137238722	stewart	0	-
chr4	137256528	137256529	stewart	0	-
chr4	138537088	138537089	stewart	0	-
chr4	139230365	139230366	stewart	0	-
chr4	139444649	139444650	stewart	0	-
chr4	139827084	139827085	stewart	0	-
chr4	141159692	141159693	stewart	0	-
chr4	142901076	142901077	stewart	0	-
chr4	148475459	148475460	stewart	0	-
chr4	150464706	150464707	stewart	0	-
chr4	156120980	156120981	stewart	0	-
chr4	158801673	158801674	stewart	0	-
chr4	160693075	160693076	stewart	0	-
chr4	160845487	160845488	stewart	0	-
chr4	160939396	160939397	stewart	0	-
chr4	162271878	162271879	stewart	0	-
chr4	164102606	164102607	stewart	0	-
chr4	167558233	167558234	stewart	0	-
chr4	168558419	168558420	stewart	0	-
chr4	172525416	172525417	stewart	0	-
chr4	172580050	172580051	stewart	0	-
chr4	174280789	174280790	stewart	0	-
chr4	175172909	175172910	stewart	0	-
chr4	175770866	175770867	stewart	0	-
chr4	177525432	177525433	stewart	0	-
chr4	178041472	178041473	stewart	0	-
chr4	179435305	179435306	stewart	0	-
chr4	179681713	179681714	stewart	0	-
chr4	180493948	180493949	stewart	0	-
chr4	181740019	181740020	stewart	0	-
chr4	182228918	182228919	stewart	0	-
chr4	185534202	185534203	stewart	0	-
chr4	186214793	186214794	stewart	0	-
chr4	188923141	188923142	stewart	0	-
chr4	188971556	188971557	stewart	0	-
chr4	189458470	189458471	stewart	0	-
chr4	189983387	189983388	stewart	0	-
chr5	2636968	2636969	stewart	0	-
chr5	4128833	4128834	stewart	0	-
chr5	5648240	5648241	stewart	0	-
chr5	5786280	5786281	stewart	0	-
chr5	6271087	6271088	stewart	0	-
chr5	6337519	6337520	stewart	0	-
chr5	7204624	7204625	stewart	0	-
chr5	8110864	8110865	stewart	0	-
chr5	9680470	9680471	stewart	0	-
chr5	16523325	16523326	stewart	0	-
chr5	18605912	18605913	stewart	0	-
chr5	18994221	18994222	stewart	0	-
chr5	19362160	19362161	stewart	0	-
chr5	20499084	20499085	stewart	0	-
chr5	23044628	23044629	stewart	0	-
chr5	25249525	25249526	stewart	0	-
chr5	26632692	26632693	stewart	0	-
chr5	27951945	27951946	stewart	0	-
chr5	28417119	28417120	stewart	0	-
chr5	32961401	32961402	stewart	0	-
chr5	35274218	35274219	stewart	0	-
chr5	36355450	36355451	stewart	0	-
chr5	38170096	38170097	stewart	0	-
chr5	39541618	39541619	stewart	0	-
chr5	39974211	39974212	stewart	0	-
chr5	40101382	40101383	stewart	0	-
chr5	40217406	40217407	stewart	0	-
chr5	43906598	43906599	stewart	0	-
chr5	45112703	45112704	stewart	0	-
chr5	45293807	45293808	stewart	0	-
chr5	50731698	50731699	stewart	0	-
chr5	51454267	51454268	stewart	0	-
chr5	56145466	56145467	stewart	0	-
chr5	56477787	56477788	stewart	0	-
chr5	56866477	56866478	stewart	0	-
chr5	57428199	57428200	stewart	0	-
chr5	59655420	59655421	stewart	0	-
chr5	59730936	59730937	stewart	0	-
chr5	63968674	63968675	stewart	0	-
chr5	73754794	73754795	stewart	0	-
chr5	73948570	73948571	stewart	0	-
chr5	76936525	76936526	stewart	0	-
chr5	84580145	84580146	stewart	0	-
chr5	85800708	85800709	stewart	0	-
chr5	86283426	86283427	stewart	0	-
chr5	87435568	87435569	stewart	0	-
chr5	88328070	88328071	stewart	0	-
chr5	90855037	90855038	stewart	0	-
chr5	91066771	91066772	stewart	0	-
chr5	95356630	95356631	stewart	0	-
chr5	99121211	99121212	stewart	0	-
chr5	99327804	99327805	stewart	0	-
chr5	100088066	100088067	stewart	0	-
chr5	100525295	100525296	stewart	0	-
chr5	102793245	102793246	stewart	0	-
chr5	103489071	103489072	stewart	0	-
chr5	103766320	103766321	stewart	0	-
chr5	104678760	104678761	stewart	0	-
chr5	106208792	106208793	stewart	0	-
chr5	109273847	109273848	stewart	0	-
chr5	110554272	110554273	stewart	0	-
chr5	113219788	113219789	stewart	0	-
chr5	114047935	114047936	stewart	0	-
chr5	114383152	114383153	stewart	0	-
chr5	114767624	114767625	stewart	0	-
chr5	114875138	114875139	stewart	0	-
chr5	116790985	116790986	stewart	0	-
chr5	117029783	117029784	stewart	0	-
chr5	117039165	117039166	stewart	0	-
chr5	117161168	117161169	stewart	0	-
chr5	117979659	117979660	stewart	0	-
chr5	118125064	118125065	stewart	0	-
chr5	119058421	119058422	stewart	0	-
chr5	119513513	119513514	stewart	0	-
chr5	120171943	120171944	stewart	0	-
chr5	123222117	123222118	stewart	0	-
chr5	123946473	123946474	stewart	0	-
chr5	129202784	129202785	stewart	0	-
chr5	129593191	129593192	stewart	0	-
chr5	136087611	136087612	stewart	0	-
chr5	141738826	141738827	stewart	0	-
chr5	143280316	143280317	stewart	0	-
chr5	143554352	143554353	stewart	0	-
chr5	148060270	148060271	stewart	0	-
chr5	151312783	151312784	stewart	0	-
chr5	151831153	151831154	stewart	0	-
chr5	152509915	152509916	stewart	0	-
chr5	153916870	153916871	stewart	0	-
chr5	158649735	158649736	stewart	0	-
chr5	162164515	162164516	stewart	0	-
chr5	163117654	163117655	stewart	0	-
chr5	163243703	163243704	stewart	0	-
chr5	166723686	166723687	stewart	0	-
chr5	171826338	171826339	stewart	0	-
chr5	172545677	172545678	stewart	0	-
chr6	683628	683629	stewart	0	-
chr6	1078030	1078031	stewart	0	-
chr6	4927312	4927313	stewart	0	-
chr6	8055925	8055926	stewart	0	-
chr6	12030568	12030569	stewart	0	-
chr6	13826446	13826447	stewart	0	-
chr6	15796918	15796919	stewart	0	-
chr6	18454364	18454365	stewart	0	-
chr6	18778290	18778291	stewart	0	-
chr6	26295922	26295923	stewart	0	-
chr6	27606003	27606004	stewart	0	-
chr6	27993498	27993499	stewart	0	-
chr6	31404775	31404776	stewart	0	-
chr6	32765917	32765918	stewart	0	-
chr6	32795131	32795132	stewart	0	-
chr6	32881414	32881415	stewart	0	-
chr6	34513299	34513300	stewart	0	-
chr6	34782682	34782683	stewart	0	-
chr6	40278257	40278258	stewart	0	-
chr6	44003452	44003453	stewart	0	-
chr6	44792047	44792048	stewart	0	-
chr6	44865415	44865416	stewart	0	-
chr6	45943272	45943273	stewart	0	-
chr6	54366304	54366305	stewart	0	-
chr6	54388786	54388787	stewart	0	-
chr6	55115877	55115878	stewart	0	-
chr6	58885307	58885308	stewart	0	-
chr6	58886655	58886656	stewart	0	-
chr6	63796197	63796198	stewart	0	-
chr6	66220687	66220688	stewart	0	-
chr6	66872836	66872837	stewart	0	-
chr6	67198904	67198905	stewart	0	-
chr6	67688025	67688026	stewart	0	-
chr6	68368016	68368017	stewart	0	-
chr6	68370770	68370771	stewart	0	-
chr6	68559149	68559150	stewart	0	-
chr6	70384454	70384455	stewart	0	-
chr6	72096806	72096807	stewart	0	-
chr6	72311092	72311093	stewart	0	-
chr6	75836205	75836206	stewart	0	-
chr6	77414497	77414498	stewart	0	-
chr6	78252334	78252335	stewart	0	-
chr6	78899893	78899894	stewart	0	-
chr6	79104190	79104191	stewart	0	-
chr6	79233119	79233120	stewart	0	-
chr6	79372480	79372481	stewart	0	-
chr6	80143464	80143465	stewart	0	-
chr6	81799013	81799014	stewart	0	-
chr6	85111545	85111546	stewart	0	-
chr6	88754787	88754788	stewart	0	-
chr6	91134278	91134279	stewart	0	-
chr6	91182574	91182575	stewart	0	-
chr6	91576788	91576789	stewart	0	-
chr6	92271985	92271986	stewart	0	-
chr6	93089465	93089466	stewart	0	-
chr6	93909901	93909902	stewart	0	-
chr6	94987490	94987491	stewart	0	-
chr6	94996648	94996649	stewart	0	-
chr6	95425080	95425081	stewart	0	-
chr6	97199228	97199229	stewart	0	-
chr6	98358046	98358047	stewart	0	-
chr6	99229280	99229281	stewart	0	-
chr6	100434867	100434868	stewart	0	-
chr6	101670634	101670635	stewart	0	-
chr6	101827488	101827489	stewart	0	-
chr6	101913698	101913699	stewart	0	-
chr6	102781086	102781087	stewart	0	-
chr6	103437296	103437297	stewart	0	-
chr6	103504722	103504723	stewart	0	-
chr6	104437814	104437815	stewart	0	-
chr6	104457258	104457259	stewart	0	-
chr6	106608837	106608838	stewart	0	-
chr6	107226959	107226960	stewart	0	-
chr6	113107567	113107568	stewart	0	-
chr6	115895324	115895325	stewart	0	-
chr6	116249777	116249778	stewart	0	-
chr6	119901908	119901909	stewart	0	-
chr6	120421952	120421953	stewart	0	-
chr6	120529600	120529601	stewart	0	-
chr6	120609945	120609946	stewart	0	-
chr6	120770382	120770383	stewart	0	-
chr6	121119335	121119336	stewart	0	-
chr6	126412066	126412067	stewart	0	-
chr6	127730992	127730993	stewart	0	-
chr6	129087528	129087529	stewart	0	-
chr6	130943147	130943148	stewart	0	-
chr6	131099261	131099262	stewart	0	-
chr6	132567811	132567812	stewart	0	-
chr6	132585843	132585844	stewart	0	-
chr6	133201799	133201800	stewart	0	-
chr6	139883910	139883911	stewart	0	-
chr6	141175744	141175745	stewart	0	-
chr6	141456581	141456582	stewart	0	-
chr6	141812562	141812563	stewart	0	-
chr6	153675061	153675062	stewart	0	-
chr6	154882337	154882338	stewart	0	-
chr6	158590366	158590367	stewart	0	-
chr6	165106921	165106922	stewart	0	-
chr6	165359446	165359447	stewart	0	-
chr6	166199882	166199883	stewart	0	-
chr6	166694350	166694351	stewart	0	-
chr6	170342678	170342679	stewart	0	-
chr7	8919702	8919703	stewart	0	-
chr7	9224116	9224117	stewart	0	-
chr7	9731937	9731938	stewart	0	-
chr7	10181868	10181869	stewart	0	-
chr7	12285030	12285031	stewart	0	-
chr7	22766332	22766333	stewart	0	-
chr7	22861387	22861388	stewart	0	-
chr7	24546107	24546108	stewart	0	-
chr7	28979758	28979759	stewart	0	-
chr7	31670437	31670438	stewart	0	-
chr7	33646210	33646211	stewart	0	-
chr7	36006744	36006745	stewart	0	-
chr7	38175724	38175725	stewart	0	-
chr7	39716218	39716219	stewart	0	-
chr7	42529095	42529096	stewart	0	-
chr7	42546512	42546513	stewart	0	-
chr7	42614169	42614170	stewart	0	-
chr7	45295914	45295915	stewart	0	-
chr7	46068688	46068689	stewart	0	-
chr7	47636932	47636933	stewart	0	-
chr7	49028156	49028157	stewart	0	-
chr7	50440769	50440770	stewart	0	-
chr7	52371403	52371404	stewart	0	-
chr7	54044688	54044689	stewart	0	-
chr7	55336712	55336713	stewart	0	-
chr7	63517615	63517616	stewart	0	-
chr7	64432416	64432417	stewart	0	-
chr7	66008726	66008727	stewart	0	-
chr7	79157172	79157173	stewart	0	-
chr7	79835224	79835225	stewart	0	-
chr7	80516625	80516626	stewart	0	-
chr7	82130670	82130671	stewart	0	-
chr7	82689679	82689680	stewart	0	-
chr7	82785079	82785080	stewart	0	-
chr7	85234836	85234837	stewart	0	-
chr7	91046810	91046811	stewart	0	-
chr7	95102714	95102715	stewart	0	-
chr7	96685050	96685051	stewart	0	-
chr7	96905458	96905459	stewart	0	-
chr7	98592543	98592544	stewart	0	-
chr7	107248703	107248704	stewart	0	-
chr7	108179241	108179242	stewart	0	-
chr7	108330214	108330215	stewart	0	-
chr7	108865232	108865233	stewart	0	-
chr7	114743824	114743825	stewart	0	-
chr7	119047045	119047046	stewart	0	-
chr7	119345271	119345272	stewart	0	-
chr7	120325310	120325311	stewart	0	-
chr7	122650938	122650939	stewart	0	-
chr7	123070230	123070231	stewart	0	-
chr7	123988518	123988519	stewart	0	-
chr7	124840259	124840260	stewart	0	-
chr7	125162185	125162186	stewart	0	-
chr7	128486430	128486431	stewart	0	-
chr7	134075182	134075183	stewart	0	-
chr7	138855113	138855114	stewart	0	-
chr7	144440258	144440259	stewart	0	-
chr7	148736568	148736569	stewart	0	-
chr7	154489139	154489140	stewart	0	-
chr8	1297931	1297932	stewart	0	-
chr8	2099632	2099633	stewart	0	-
chr8	2262965	2262966	stewart	0	-
chr8	3433023	3433024	stewart	0	-
chr8	5493675	5493676	stewart	0	-
chr8	6033603	6033604	stewart	0	-
chr8	9050364	9050365	stewart	0	-
chr8	9097481	9097482	stewart	0	-
chr8	10363678	10363679	stewart	0	-
chr8	13605646	13605647	stewart	0	-
chr8	13695255	13695256	stewart	0	-
chr8	15194144	15194145	stewart	0	-
chr8	16147184	16147185	stewart	0	-
chr8	16915636	16915637	stewart	0	-
chr8	17380373	17380374	stewart	0	-
chr8	17813199	17813200	stewart	0	-
chr8	20546826	20546827	stewart	0	-
chr8	21566207	21566208	stewart	0	-
chr8	22587744	22587745	stewart	0	-
chr8	23700948	23700949	stewart	0	-
chr8	24708403	24708404	stewart	0	-
chr8	26001645	26001646	stewart	0	-
chr8	26585112	26585113	stewart	0	-
chr8	27098569	27098570	stewart	0	-
chr8	31360991	31360992	stewart	0	-
chr8	34184827	34184828	stewart	0	-
chr8	34577474	34577475	stewart	0	-
chr8	37156512	37156513	stewart	0	-
chr8	41389615	41389616	stewart	0	-
chr8	49208033	49208034	stewart	0	-
chr8	50712915	50712916	stewart	0	-
chr8	52059351	52059352	stewart	0	-
chr8	53953592	53953593	stewart	0	-
chr8	54260944	54260945	stewart	0	-
chr8	59808184	59808185	stewart	0	-
chr8	61357402	61357403	stewart	0	-
chr8	66514653	66514654	stewart	0	-
chr8	71913726	71913727	stewart	0	-
chr8	71937344	71937345	stewart	0	-
chr8	72560013	72560014	stewart	0	-
chr8	75138517	75138518	stewart	0	-
chr8	75611360	75611361	stewart	0	-
chr8	75866322	75866323	stewart	0	-
chr8	76480520	76480521	stewart	0	-
chr8	77410913	77410914	stewart	0	-
chr8	79731905	79731906	stewart	0	-
chr8	80628888	80628889	stewart	0	-
chr8	82425502	82425503	stewart	0	-
chr8	83364110	83364111	stewart	0	-
chr8	83435530	83435531	stewart	0	-
chr8	83604331	83604332	stewart	0	-
chr8	83835905	83835906	stewart	0	-
chr8	85391831	85391832	stewart	0	-
chr8	85599819	85599820	stewart	0	-
chr8	86616557	86616558	stewart	0	-
chr8	88479538	88479539	stewart	0	-
chr8	90739016	90739017	stewart	0	-
chr8	92627161	92627162	stewart	0	-
chr8	94231647	94231648	stewart	0	-
chr8	96536954	96536955	stewart	0	-
chr8	96539944	96539945	stewart	0	-
chr8	96543089	96543090	stewart	0	-
chr8	96726442	96726443	stewart	0	-
chr8	98417492	98417493	stewart	0	-
chr8	107277054	107277055	stewart	0	-
chr8	109271827	109271828	stewart	0	-
chr8	109280095	109280096	stewart	0	-
chr8	111713428	111713429	stewart	0	-
chr8	112492082	112492083	stewart	0	-
chr8	114810741	114810742	stewart	0	-
chr8	114862084	114862085	stewart	0	-
chr8	116424723	116424724	stewart	0	-
chr8	118445129	118445130	stewart	0	-
chr8	120204843	120204844	stewart	0	-
chr8	122800189	122800190	stewart	0	-
chr8	125959138	125959139	stewart	0	-
chr8	128188788	128188789	stewart	0	-
chr8	129314110	129314111	stewart	0	-
chr8	131616915	131616916	stewart	0	-
chr8	132447060	132447061	stewart	0	-
chr8	132763996	132763997	stewart	0	-
chr8	137629376	137629377	stewart	0	-
chr8	138138715	138138716	stewart	0	-
chr8	138364365	138364366	stewart	0	-
chr8	140150708	140150709	stewart	0	-
chr8	140230551	140230552	stewart	0	-
chr8	140662500	140662501	stewart	0	-
chr8	142937952	142937953	stewart	0	-
chr9	1267757	1267758	stewart	0	-
chr9	1621813	1621814	stewart	0	-
chr9	1655609	1655610	stewart	0	-
chr9	1840724	1840725	stewart	0	-
chr9	3757691	3757692	stewart	0	-
chr9	10923372	10923373	stewart	0	-
chr9	11319313	11319314	stewart	0	-
chr9	17864425	17864426	stewart	0	-
chr9	18436963	18436964	stewart	0	-
chr9	21099521	21099522	stewart	0	-
chr9	22278707	22278708	stewart	0	-
chr9	25590952	25590953	stewart	0	-
chr9	26466355	26466356	stewart	0	-
chr9	32051496	32051497	stewart	0	-
chr9	32070533	32070534	stewart	0	-
chr9	37584234	37584235	stewart	0	-
chr9	37860235	37860236	stewart	0	-
chr9	38241310	38241311	stewart	0	-
chr9	67904975	67904976	stewart	0	-
chr9	72163392	72163393	stewart	0	-
chr9	74150377	74150378	stewart	0	-
chr9	75387610	75387611	stewart	0	-
chr9	75707405	75707406	stewart	0	-
chr9	77316513	77316514	stewart	0	-
chr9	78792177	78792178	stewart	0	-
chr9	79894689	79894690	stewart	0	-
chr9	79908781	79908782	stewart	0	-
chr9	80638484	80638485	stewart	0	-
chr9	81610568	81610569	stewart	0	-
chr9	81841409	81841410	stewart	0	-
chr9	83049480	83049481	stewart	0	-
chr9	84874839	84874840	stewart	0	-
chr9	85976333	85976334	stewart	0	-
chr9	88579934	88579935	stewart	0	-
chr9	89676432	89676433	stewart	0	-
chr9	89699336	89699337	stewart	0	-
chr9	91668064	91668065	stewart	0	-
chr9	92097330	92097331	stewart	0	-
chr9	98594592	98594593	stewart	0	-
chr9	102742716	102742717	stewart	0	-
chr9	104533987	104533988	stewart	0	-
chr9	105283988	105283989	stewart	0	-
chr9	105394256	105394257	stewart	0	-
chr9	109013060	109013061	stewart	0	-
chr9	112611056	112611057	stewart	0	-
chr9	112914948	112914949	stewart	0	-
chr9	117346213	117346214	stewart	0	-
chr9	117549554	117549555	stewart	0	-
chr9	117673506	117673507	stewart	0	-
chr9	122094990	122094991	stewart	0	-
chr10	2378047	2378048	stewart	0	-
chr10	4215901	4215902	stewart	0	-
chr10	4670811	4670812	stewart	0	-
chr10	9315721	9315722	stewart	0	-
chr10	9514852	9514853	stewart	0	-
chr10	9550987	9550988	stewart	0	-
chr10	9944398	9944399	stewart	0	-
chr10	10175362	10175363	stewart	0	-
chr10	21728232	21728233	stewart	0	-
chr10	23078001	23078002	stewart	0	-
chr10	23815683	23815684	stewart	0	-
chr10	23909098	23909099	stewart	0	-
chr10	27969925	27969926	stewart	0	-
chr10	29117198	29117199	stewart	0	-
chr10	29142533	29142534	stewart	0	-
chr10	32321257	32321258	stewart	0	-
chr10	32714071	32714072	stewart	0	-
chr10	34275108	34275109	stewart	0	-
chr10	36035060	36035061	stewart	0	-
chr10	36507296	36507297	stewart	0	-
chr10	36633627	36633628	stewart	0	-
chr10	37950795	37950796	stewart	0	-
chr10	42328313	42328314	stewart	0	-
chr10	43512647	43512648	stewart	0	-
chr10	48039948	48039949	stewart	0	-
chr10	54351224	54351225	stewart	0	-
chr10	54352263	54352264	stewart	0	-
chr10	54475961	54475962	stewart	0	-
chr10	57598690	57598691	stewart	0	-
chr10	58040658	58040659	stewart	0	-
chr10	64130001	64130002	stewart	0	-
chr10	66507060	66507061	stewart	0	-
chr10	80266629	80266630	stewart	0	-
chr10	82856109	82856110	stewart	0	-
chr10	83032735	83032736	stewart	0	-
chr10	83323071	83323072	stewart	0	-
chr10	85054584	85054585	stewart	0	-
chr10	85563057	85563058	stewart	0	-
chr10	86592890	86592891	stewart	0	-
chr10	88135209	88135210	stewart	0	-
chr10	94561302	94561303	stewart	0	-
chr10	95622999	95623000	stewart	0	-
chr10	96753962	96753963	stewart	0	-
chr10	101025236	101025237	stewart	0	-
chr10	107084118	107084119	stewart	0	-
chr10	107275491	107275492	stewart	0	-
chr10	107881537	107881538	stewart	0	-
chr10	108981258	108981259	stewart	0	-
chr10	110275850	110275851	stewart	0	-
chr10	119330631	119330632	stewart	0	-
chr10	122130579	122130580	stewart	0	-
chr10	123218963	123218964	stewart	0	-
chr10	127120695	127120696	stewart	0	-
chr10	129263570	129263571	stewart	0	-
chr10	129965237	129965238	stewart	0	-
chr10	130464968	130464969	stewart	0	-
chr10	130535804	130535805	stewart	0	-
chr10	131943002	131943003	stewart	0	-
chr10	132035562	132035563	stewart	0	-
chr10	134138521	134138522	stewart	0	-
chr11	3224376	3224377	stewart	0	-
chr11	6316247	6316248	stewart	0	-
chr11	7659436	7659437	stewart	0	-
chr11	10689957	10689958	stewart	0	-
chr11	11628486	11628487	stewart	0	-
chr11	13048761	13048762	stewart	0	-
chr11	15858683	15858684	stewart	0	-
chr11	19339335	19339336	stewart	0	-
chr11	21753457	21753458	stewart	0	-
chr11	23227289	23227290	stewart	0	-
chr11	23528630	23528631	stewart	0	-
chr11	23888940	23888941	stewart	0	-
chr11	23971798	23971799	stewart	0	-
chr11	24386357	24386358	stewart	0	-
chr11	25065130	25065131	stewart	0	-
chr11	25097377	25097378	stewart	0	-
chr11	25975001	25975002	stewart	0	-
chr11	26085226	26085227	stewart	0	-
chr11	26981807	26981808	stewart	0	-
chr11	27761611	27761612	stewart	0	-
chr11	31908666	31908667	stewart	0	-
chr11	32344645	32344646	stewart	0	-
chr11	33191681	33191682	stewart	0	-
chr11	34353946	34353947	stewart	0	-
chr11	36233652	36233653	stewart	0	-
chr11	36296613	36296614	stewart	0	-
chr11	38973297	38973298	stewart	0	-
chr11	42609640	42609641	stewart	0	-
chr11	42620539	42620540	stewart	0	-
chr11	43024487	43024488	stewart	0	-
chr11	43271741	43271742	stewart	0	-
chr11	45271823	45271824	stewart	0	-
chr11	48889686	48889687	stewart	0	-
chr11	49322777	49322778	stewart	0	-
chr11	55834451	55834452	stewart	0	-
chr11	60901777	60901778	stewart	0	-
chr11	65260051	65260052	stewart	0	-
chr11	74082412	74082413	stewart	0	-
chr11	78869274	78869275	stewart	0	-
chr11	80867132	80867133	stewart	0	-
chr11	80961513	80961514	stewart	0	-
chr11	81603810	81603811	stewart	0	-
chr11	82025996	82025997	stewart	0	-
chr11	85220617	85220618	stewart	0	-
chr11	86115926	86115927	stewart	0	-
chr11	86827501	86827502	stewart	0	-
chr11	88548585	88548586	stewart	0	-
chr11	90078183	90078184	stewart	0	-
chr11	90531702	90531703	stewart	0	-
chr11	90590428	90590429	stewart	0	-
chr11	90840977	90840978	stewart	0	-
chr11	91386149	91386150	stewart	0	-
chr11	92825186	92825187	stewart	0	-
chr11	94883381	94883382	stewart	0	-
chr11	96690263	96690264	stewart	0	-
chr11	96781242	96781243	stewart	0	-
chr11	97972592	97972593	stewart	0	-
chr11	101674963	101674964	stewart	0	-
chr11	101853522	101853523	stewart	0	-
chr11	101875178	101875179	stewart	0	-
chr11	102030677	102030678	stewart	0	-
chr11	102484318	102484319	stewart	0	-
chr11	103006040	103006041	stewart	0	-
chr11	103241569	103241570	stewart	0	-
chr11	104023151	104023152	stewart	0	-
chr11	104846745	104846746	stewart	0	-
chr11	106859825	106859826	stewart	0	-
chr11	109782132	109782133	stewart	0	-
chr11	110501624	110501625	stewart	0	-
chr11	113690152	113690153	stewart	0	-
chr11	115696193	115696194	stewart	0	-
chr11	121558763	121558764	stewart	0	-
chr11	121799549	121799550	stewart	0	-
chr11	121948195	121948196	stewart	0	-
chr11	123068127	123068128	stewart	0	-
chr11	123123528	123123529	stewart	0	-
chr11	123745393	123745394	stewart	0	-
chr11	123831333	123831334	stewart	0	-
chr11	126408383	126408384	stewart	0	-
chr11	126446328	126446329	stewart	0	-
chr11	127503036	127503037	stewart	0	-
chr11	130388102	130388103	stewart	0	-
chr11	134164751	134164752	stewart	0	-
chr12	5065273	5065274	stewart	0	-
chr12	7495235	7495236	stewart	0	-
chr12	7721308	7721309	stewart	0	-
chr12	9762414	9762415	stewart	0	-
chr12	14065135	14065136	stewart	0	-
chr12	15124133	15124134	stewart	0	-
chr12	18784036	18784037	stewart	0	-
chr12	20799937	20799938	stewart	0	-
chr12	22015049	22015050	stewart	0	-
chr12	24409875	24409876	stewart	0	-
chr12	28852143	28852144	stewart	0	-
chr12	30311913	30311914	stewart	0	-
chr12	31297902	31297903	stewart	0	-
chr12	33715867	33715868	stewart	0	-
chr12	41927015	41927016	stewart	0	-
chr12	42004195	42004196	stewart	0	-
chr12	46016951	46016952	stewart	0	-
chr12	46902201	46902202	stewart	0	-
chr12	51099947	51099948	stewart	0	-
chr12	53432706	53432707	stewart	0	-
chr12	55332992	55332993	stewart	0	-
chr12	57696407	57696408	stewart	0	-
chr12	58135237	58135238	stewart	0	-
chr12	58964097	58964098	stewart	0	-
chr12	59533825	59533826	stewart	0	-
chr12	59824205	59824206	stewart	0	-
chr12	59850712	59850713	stewart	0	-
chr12	60124771	60124772	stewart	0	-
chr12	65506792	65506793	stewart	0	-
chr12	67270449	67270450	stewart	0	-
chr12	68141843	68141844	stewart	0	-
chr12	68408881	68408882	stewart	0	-
chr12	72121355	72121356	stewart	0	-
chr12	73487910	73487911	stewart	0	-
chr12	73606942	73606943	stewart	0	-
chr12	74217352	74217353	stewart	0	-
chr12	75799847	75799848	stewart	0	-
chr12	76489632	76489633	stewart	0	-
chr12	81480598	81480599	stewart	0	-
chr12	81585629	81585630	stewart	0	-
chr12	82610244	82610245	stewart	0	-
chr12	85701348	85701349	stewart	0	-
chr12	86394946	86394947	stewart	0	-
chr12	86801569	86801570	stewart	0	-
chr12	90366334	90366335	stewart	0	-
chr12	90766660	90766661	stewart	0	-
chr12	91007586	91007587	stewart	0	-
chr12	91069875	91069876	stewart	0	-
chr12	91203688	91203689	stewart	0	-
chr12	91320855	91320856	stewart	0	-
chr12	91413991	91413992	stewart	0	-
chr12	95944203	95944204	stewart	0	-
chr12	96050524	96050525	stewart	0	-
chr12	96074890	96074891	stewart	0	-
chr12	96687516	96687517	stewart	0	-
chr12	104542982	104542983	stewart	0	-
chr12	107361965	107361966	stewart	0	-
chr12	112615396	112615397	stewart	0	-
chr12	114215461	114215462	stewart	0	-
chr12	123123811	123123812	stewart	0	-
chr12	125455816	125455817	stewart	0	-
chr12	125673283	125673284	stewart	0	-
chr12	126509263	126509264	stewart	0	-
chr12	129435297	129435298	stewart	0	-
chr12	131693543	131693544	stewart	0	-
chr13	22560852	22560853	stewart	0	-
chr13	25714254	25714255	stewart	0	-
chr13	28436875	28436876	stewart	0	-
chr13	29502162	29502163	stewart	0	-
chr13	29644792	29644793	stewart	0	-
chr13	30884409	30884410	stewart	0	-
chr13	31133622	31133623	stewart	0	-
chr13	33535298	33535299	stewart	0	-
chr13	36847983	36847984	stewart	0	-
chr13	38062928	38062929	stewart	0	-
chr13	38392051	38392052	stewart	0	-
chr13	41484749	41484750	stewart	0	-
chr13	46285930	46285931	stewart	0	-
chr13	46985780	46985781	stewart	0	-
chr13	52331777	52331778	stewart	0	-
chr13	53504515	53504516	stewart	0	-
chr13	54777308	54777309	stewart	0	-
chr13	55084560	55084561	stewart	0	-
chr13	56425050	56425051	stewart	0	-
chr13	56487015	56487016	stewart	0	-
chr13	57519052	57519053	stewart	0	-
chr13	58255625	58255626	stewart	0	-
chr13	58275671	58275672	stewart	0	-
chr13	58294880	58294881	stewart	0	-
chr13	60060456	60060457	stewart	0	-
chr13	62505647	62505648	stewart	0	-
chr13	64790956	64790957	stewart	0	-
chr13	65116191	65116192	stewart	0	-
chr13	65373599	65373600	stewart	0	-
chr13	65526748	65526749	stewart	0	-
chr13	65544814	65544815	stewart	0	-
chr13	66801464	66801465	stewart	0	-
chr13	66865151	66865152	stewart	0	-
chr13	66995898	66995899	stewart	0	-
chr13	67461934	67461935	stewart	0	-
chr13	68568752	68568753	stewart	0	-
chr13	68954950	68954951	stewart	0	-
chr13	69168211	69168212	stewart	0	-
chr13	69732543	69732544	stewart	0	-
chr13	70040396	70040397	stewart	0	-
chr13	71749429	71749430	stewart	0	-
chr13	72723705	72723706	stewart	0	-
chr13	75586295	75586296	stewart	0	-
chr13	77482665	77482666	stewart	0	-
chr13	77540311	77540312	stewart	0	-
chr13	79194968	79194969	stewart	0	-
chr13	80421071	80421072	stewart	0	-
chr13	81093112	81093113	stewart	0	-
chr13	81723949	81723950	stewart	0	-
chr13	84582402	84582403	stewart	0	-
chr13	85064445	85064446	stewart	0	-
chr13	86190951	86190952	stewart	0	-
chr13	87402361	87402362	stewart	0	-
chr13	89701262	89701263	stewart	0	-
chr13	89745643	89745644	stewart	0	-
chr13	90100296	90100297	stewart	0	-
chr13	92608793	92608794	stewart	0	-
chr13	92626409	92626410	stewart	0	-
chr13	97532895	97532896	stewart	0	-
chr13	98562995	98562996	stewart	0	-
chr13	98880612	98880613	stewart	0	-
chr13	102233918	102233919	stewart	0	-
chr13	103061270	103061271	stewart	0	-
chr13	103356082	103356083	stewart	0	-
chr13	104512933	104512934	stewart	0	-
chr13	104701601	104701602	stewart	0	-
chr13	107517809	107517810	stewart	0	-
chr14	19554135	19554136	stewart	0	-
chr14	24637511	24637512	stewart	0	-
chr14	24651590	24651591	stewart	0	-
chr14	25496206	25496207	stewart	0	-
chr14	27011823	27011824	stewart	0	-
[truncated: 2,458 more rows]

## Sheet: Stewart
chr	start	stop	strand
chr19	38031443	38031444	-
chr17	47372792	47372793	-
chr9	129594602	129594603	-
chr18	9401404	9401405	-
chr5	94994208	94994209	-
chr9	91947677	91947678	-
chr14	88932293	88932294	-
chr20	1147974	1147975	-
chr11	43877439	43877440	-
chr5	42719945	42719946	-
chr5	74323793	74323794	-
chr5	114858048	114858049	-
chr14	60575486	60575487	-
chr5	73145911	73145912	-
chr19	56865652	56865653	-
chrX	47771358	47771359	-
chr2	185761558	185761559	-
chr5	124061428	124061429	-
chr3	22217570	22217571	-
chr2	180342519	180342520	-
chr10	64233369	64233370	-
chr19	54036359	54036360	-
chr6	87924869	87924870	-
chr7	111878838	111878839	-
chr19	44371142	44371143	-
chr15	41100319	41100320	-
chr8	106664511	106664512	-
chr3	28424825	28424826	-
chr9	37190301	37190302	-
chr9	129570589	129570590	-
chr22	34430599	34430600	-
chr16	17540695	17540696	-
chr5	82377859	82377860	-
chr5	82496378	82496379	-
chr7	120971546	120971547	-
chr12	987952	987953	-
chr6	112390029	112390030	-
chr12	65460720	65460721	-
chr18	54651274	54651275	-
chr7	158720965	158720966	-
chr3	113047145	113047146	-
chr2	20177426	20177427	-
chr7	70737964	70737965	-
chr10	114275135	114275136	-
chr15	62318265	62318266	-
chr3	11700107	11700108	-
chr1	108142467	108142468	-
chr3	190999450	190999451	-
chr1	216198724	216198725	-
chr10	72983526	72983527	-
chr19	17752480	17752481	-
chr12	93812300	93812301	-
chr3	23514973	23514974	-
chr8	15548506	15548507	-
chr2	219576593	219576594	-
chr22	29039195	29039196	-
chr4	99446755	99446756	-
chr12	31120732	31120733	-
chr2	99651255	99651256	-
chr9	73194073	73194074	-
chr9	73416633	73416634	-
chr9	73532470	73532471	-
chr9	73923706	73923707	-
chr9	74018748	74018749	-
chr5	135561216	135561217	-
chr3	142460023	142460024	-
chr4	154188247	154188248	-
chr8	110101592	110101593	-
chr12	72722269	72722270	-
chr6	123558057	123558058	-
chr2	202250073	202250074	-
chr14	22802984	22802985	-
chr21	10967205	10967206	-
chr3	14083156	14083157	-
chr3	188883211	188883212	-
chr2	1471716	1471717	-
chr3	25668905	25668906	-
chr3	100112519	100112520	-
chr7	47551077	47551078	-
chr7	47591637	47591638	-
chr19	12827962	12827963	-
chr8	9463649	9463650	-
chr12	88579489	88579490	-
chr12	29879345	29879346	-
chr1	15490124	15490125	-
chr11	9331060	9331061	-
chr3	171626373	171626374	-
chr12	129160920	129160921	-
chr2	98496604	98496605	-
chr12	44487571	44487572	-
chr2	192982679	192982680	-
chr9	103223390	103223391	-
chr9	103228011	103228012	-
chr16	68974489	68974490	-
chr9	75415636	75415637	-
chr9	82296241	82296242	-
chr6	155438241	155438242	-
chr21	32441931	32441932	-
chr2	138177001	138177002	-
chr2	138259792	138259793	-
chr7	11826245	11826246	-
chr20	2371729	2371730	-
chr16	69395834	69395835	-
chr18	52939897	52939898	-
chr18	53146062	53146063	-
chr22	47239359	47239360	-
chr22	47334956	47334957	-
chr8	125518123	125518124	-
chr1	234562916	234562917	-
chr2	160010197	160010198	-
chr11	7352446	7352447	-
chr3	63540949	63540950	-
chr7	138367073	138367074	-
chr6	44798616	44798617	-
chr8	70423757	70423758	-
chr3	67689912	67689913	-
chr17	53116091	53116092	-
chr5	146637716	146637717	-
chr8	74390962	74390963	-
chr10	17751963	17751964	-
chr12	104015083	104015084	-
chr17	74627908	74627909	-
chr20	60731066	60731067	-
chr17	74046808	74046809	-
chr17	17734400	17734401	-
chr8	126024102	126024103	-
chr5	136525705	136525706	-
chr14	88853737	88853738	-
chr14	88859211	88859212	-
chr1	217913500	217913501	-
chr1	218001825	218001826	-
chr2	214512255	214512256	-
chr2	214731312	214731313	-
chr2	39315326	39315327	-
chr10	106566879	106566880	-
chr4	7569156	7569157	-
chr10	108402429	108402430	-
chr2	46928950	46928951	-
chr6	158250176	158250177	-
chr3	125214392	125214393	-
chr15	64411193	64411194	-
chr8	51392821	51392822	-
chr8	51442455	51442456	-
chr1	245989307	245989308	-
chr1	246406702	246406703	-
chr1	246565678	246565679	-
chr1	246592330	246592331	-
chr4	20519105	20519106	-
chr17	33683088	33683089	-
chr5	101600344	101600345	-
chr15	92573043	92573044	-
chr12	21006856	21006857	-
chr2	162765249	162765250	-
chr17	70696160	70696161	-
chr12	46648077	46648078	-
chr1	234123256	234123257	-
chr6	118626153	118626154	-
chr11	63145704	63145705	-
chr12	60118780	60118781	-
chr4	147401200	147401201	-
chr19	52135417	52135418	-
chr15	49155267	49155268	-
chr9	17695624	17695625	-
chr10	72605413	72605414	-
chr8	14321432	14321433	-
chr8	14899254	14899255	-
chr8	14940484	14940485	-
chr5	155976161	155976162	-
chr13	50042750	50042751	-
chr18	42300084	42300085	-
chr7	80423158	80423159	-
chr7	83685471	83685472	-
chr3	169695009	169695010	-
chr4	110410624	110410625	-
chr14	39508522	39508523	-
chr1	145098242	145098243	-
chr1	177986341	177986342	-
chr18	56819464	56819465	-
chr15	32954684	32954685	-
chr15	51991001	51991002	-
chr14	31181268	31181269	-
chr13	78135103	78135104	-
chr15	76666000	76666001	-
chr15	77092492	77092493	-
chr1	237569194	237569195	-
chr1	237967612	237967613	-
chr6	116898671	116898672	-
chr21	37178540	37178541	-
chr21	37237927	37237928	-
chr21	37321083	37321084	-
chr3	157962920	157962921	-
chr3	158089845	158089846	-
chr6	167188344	167188345	-
chr17	77140	77141	-
chr22	46501281	46501282	-
chr6	21984306	21984307	-
chr6	22090149	22090150	-
chr3	165336810	165336811	-
chr3	156981277	156981278	-
chr13	24482740	24482741	-
chrX	130921942	130921943	-
chr10	111762957	111762958	-
chr3	72093757	72093758	-
chrX	136025695	136025696	-
chr3	46412992	46412993	-
chr6	117730714	117730715	-
chr1	64491782	64491783	-
chr2	11426360	11426361	-
chr18	18602033	18602034	-
chr13	26765357	26765358	-
chr17	78356522	78356523	-
chr8	104852661	104852662	-
chr6	72753369	72753370	-
chr1	182420840	182420841	-
chr5	63857688	63857689	-
chr1	163088849	163088850	-
chr12	107122075	107122076	-
chr12	118461586	118461587	-
chr2	220195371	220195372	-
chr1	8446627	8446628	-
chr1	8501991	8501992	-
chr6	139294720	139294721	-
chr10	65356070	65356071	-
chr2	238737513	238737514	-
chr19	3762004	3762005	-
chr1	178397599	178397600	-
chr3	141310635	141310636	-
chr3	141318593	141318594	-
chr3	25278447	25278448	-
chr2	173663378	173663379	-
chr9	134570399	134570400	-
chr1	112123675	112123676	-
chr5	34718030	34718031	-
chr3	120425461	120425462	-
chr1	174333000	174333001	-
chr1	174484638	174484639	-
chr8	61526780	61526781	-
chr17	29842474	29842475	-
chr7	157350776	157350777	-
chr7	157448773	157448774	-
chr9	9868737	9868738	-
chr2	209605284	209605285	-
chr10	16548036	16548037	-
chr5	71635533	71635534	-
chr1	97269120	97269121	-
chr2	231982838	231982839	-
chr9	79330949	79330950	-
chr9	79451271	79451272	-
chr11	76087797	76087798	-
chr10	53209399	53209400	-
chr3	169951007	169951008	-
chr16	23865288	23865289	-
chr17	64334202	64334203	-
chr6	57403534	57403535	-
chr6	57444958	57444959	-
chr6	57465227	57465228	-
chr6	57509296	57509297	-
chr3	64218926	64218927	-
chr22	22376432	22376433	-
chr2	68405622	68405623	-
chr4	102041735	102041736	-
chr5	146099352	146099353	-
chr8	30644013	30644014	-
chr7	94877498	94877499	-
chr3	160545076	160545077	-
chr12	63277688	63277689	-
chr9	103885394	103885395	-
chr1	46679030	46679031	-
chr12	106890946	106890947	-
chr16	8917470	8917471	-
chr7	131851110	131851111	-
chr10	20267097	20267098	-
chr2	198763448	198763449	-
chr2	199426263	199426264	-
chr20	8186628	8186629	-
chr20	8443469	8443470	-
chr20	8670603	8670604	-
chr8	42039896	42039897	-
chr1	89219388	89219389	-
chr6	122979992	122979993	-
chr16	81245044	81245045	-
chr10	22867574	22867575	-
chr3	138403814	138403815	-
chr12	18606728	18606729	-
chr12	18682057	18682058	-
chr18	59713719	59713720	-
chr1	77577913	77577914	-
chr6	79723784	79723785	-
chr20	34458554	34458555	-
chr9	96371372	96371373	-
chr4	129207236	129207237	-
chr1	230494287	230494288	-
chr3	73521200	73521201	-
chr1	13940019	13940020	-
chr4	95375377	95375378	-
chr3	122799754	122799755	-
chr5	58516629	58516630	-
chr1	66562285	66562286	-
chr7	31892591	31892592	-
chr12	96705362	96705363	-
chr14	71480268	71480269	-
chr7	82430508	82430509	-
chr7	82515725	82515726	-
chr7	82611824	82611825	-
chr5	140787058	140787059	-
chr10	55880945	55880946	-
chr10	55983280	55983281	-
chr10	56181220	56181221	-
chr10	56902353	56902354	-
chr9	128634422	128634423	-
chr6	162707255	162707256	-
chr5	102343469	102343470	-
chr9	112908066	112908067	-
chr9	112466040	112466041	-
chr4	169789130	169789131	-
chr11	65984319	65984320	-
chr11	66008248	66008249	-
chr6	163467386	163467387	-
chr11	73981556	73981557	-
chr8	107465112	107465113	-
chr8	107488251	107488252	-
chr11	56336825	56336826	-
chr11	78495960	78495961	-
chr4	183300757	183300758	-
chr4	183551549	183551550	-
chr15	28174960	28174961	-
chr15	28179324	28179325	-
chr7	8534952	8534953	-
chr1	154123758	154123759	-
chr14	32304973	32304974	-
chr15	88629720	88629721	-
chr9	87506214	87506215	-
chr2	50176785	50176786	-
chr2	50602629	50602630	-
chr10	33577451	33577452	-
chr21	16352934	16352935	-
chr8	31534837	31534838	-
chr8	32359972	32359973	-
chr2	27662483	27662484	-
chr10	115413957	115413958	-
chr14	33946268	33946269	-
chr14	34055442	34055443	-
chr11	89196880	89196881	-
chr1	162080082	162080083	-
chr1	162263007	162263008	-
chr18	31533201	31533202	-
chr10	96094565	96094566	-
chrX	5781742	5781743	-
chr17	33460668	33460669	-
chr6	124525012	124525013	-
chr6	124618860	124618861	-
chr12	45131135	45131136	-
chr1	198243293	198243294	-
chr1	72514106	72514107	-
chr8	91940030	91940031	-
chr5	1812640	1812641	-
chr3	120318960	120318961	-
chr5	60398671	60398672	-
chr12	4770875	4770876	-
chr7	123194542	123194543	-
chr2	240860713	240860714	-
chr2	106452566	106452567	-
chr8	102765187	102765188	-
chr13	35890182	35890183	-
chr12	78396933	78396934	-
chr13	41901866	41901867	-
chr13	101751413	101751414	-
chr3	174225443	174225444	-
chr3	174410736	174410737	-
chr3	174768063	174768064	-
chr3	174776924	174776925	-
chr3	40241604	40241605	-
chr15	52649006	52649007	-
chr17	30893848	30893849	-
chr17	30899188	30899189	-
chr17	31107523	31107524	-
chr13	109828131	109828132	-
chr17	8450465	8450466	-
chr11	95583373	95583374	-
chr15	31269832	31269833	-
chr8	10132591	10132592	-
chr8	15974076	15974077	-
chr12	27864795	27864796	-
chr11	73562783	73562784	-
chr2	28054078	28054079	-
chr11	18918560	18918561	-
chr1	167712862	167712863	-
chrX	14917237	14917238	-
chr11	4751214	4751215	-
chr11	4907947	4907948	-
chr14	75499566	75499567	-
chr14	37891036	37891037	-
chr1	67424128	67424129	-
chr14	39720541	39720542	-
chr7	141711261	141711262	-
chr1	12066271	12066272	-
chr2	112716546	112716547	-
chr10	15027535	15027536	-
chr15	66513942	66513943	-
chr15	100119482	100119483	-
chr11	86195329	86195330	-
chr3	169270589	169270590	-
chr14	47435958	47435959	-
chr14	47836088	47836089	-
chr14	47982140	47982141	-
chr6	100380904	100380905	-
chrX	138744466	138744467	-
chr22	36027676	36027677	-
chr5	66017366	66017367	-
chr1	46333190	46333191	-
chr3	186957948	186957949	-
chr5	126302140	126302141	-
chr6	36021768	36021769	-
chr5	71412948	71412949	-
chr5	109050988	109050989	-
chr5	109119440	109119441	-
chr7	77737193	77737194	-
chr7	78146505	78146506	-
chr7	78662179	78662180	-
chr20	14396012	14396013	-
chr20	15087659	15087660	-
chr20	15106598	15106599	-
chr8	56893023	56893024	-
chr11	24792941	24792942	-
chr12	40673012	40673013	-
chr1	74525027	74525028	-
chr12	85540824	85540825	-
chr14	60454156	60454157	-
chr1	90370544	90370545	-
chr1	70091056	70091057	-
chr1	70412344	70412345	-
chr17	28915200	28915201	-
chr3	169524307	169524308	-
chr6	25380223	25380224	-
chr2	170015192	170015193	-
chr2	141534055	141534056	-
chr2	142114149	142114150	-
chr2	142733603	142733604	-
chr10	85983243	85983244	-
chrX	114374492	114374493	-
chr4	151293903	151293904	-
chr4	62397458	62397459	-
chr7	156530397	156530398	-
chr12	81315219	81315220	-
chr4	41598279	41598280	-
chr3	9577246	9577247	-
chr11	36007575	36007576	-
chr3	45542652	45542653	-
chr12	53221086	53221087	-
chrX	117131076	117131077	-
chrX	117236048	117236049	-
chr2	207976888	207976889	-
chr13	73648534	73648535	-
chr6	39350732	39350733	-
chr5	61635351	61635352	-
chr14	93866715	93866716	-
chr10	24369771	24369772	-
chr18	8718950	8718951	-
chr16	85108691	85108692	-
chr8	48520486	48520487	-
chr15	64660961	64660962	-
chr9	6780313	6780314	-
chrX	104898165	104898166	-
chr4	44308673	44308674	-
chr1	215285276	215285277	-
chr1	215400926	215400927	-
chr14	88742609	88742610	-
chr4	21922494	21922495	-
chr2	163644536	163644537	-
chr2	163678616	163678617	-
chr17	61731676	61731677	-
chr14	63226285	63226286	-
chr7	120035107	120035108	-
chr7	120103449	120103450	-
chr8	73761385	73761386	-
chr3	156239872	156239873	-
chr3	124157449	124157450	-
chr3	124406505	124406506	-
chr12	26697597	26697598	-
chr3	124568672	124568673	-
chr2	173316723	173316724	-
chr5	75859801	75859802	-
chr5	61795400	61795401	-
chr4	143258300	143258301	-
chr6	76708978	76708979	-
chr5	55287419	55287420	-
chr2	213977065	213977066	-
chr14	106756930	106756931	-
chr3	107893322	107893323	-
chr3	107904414	107904415	-
chr21	34716788	34716789	-
chr12	25720783	25720784	-
chr21	33385552	33385553	-
chr21	33398519	33398520	-
chrX	114032060	114032061	-
chr6	87678627	87678628	-
chrX	131846518	131846519	-
chr17	13436832	13436833	-
chr1	87559554	87559555	-
chr5	74653965	74653966	-
chr5	176323940	176323941	-
chr1	42414407	42414408	-
chr22	19361455	19361456	-
chr7	18273076	18273077	-
chr7	18322593	18322594	-
chr6	31439001	31439002	-
chr2	26473935	26473936	-
chr2	189209745	189209746	-
chr7	126661391	126661392	-
chr3	7130371	7130372	-
chr15	57994693	57994694	-
chr6	102220563	102220564	-
chr6	102420452	102420453	-
chr21	31289011	31289012	-
chr5	152936920	152936921	-
chr7	37836635	37836636	-
chr3	100410542	100410543	-
chr14	67029854	67029855	-
chr13	94105803	94105804	-
chr13	92161658	92161659	-
chr6	117755888	117755889	-
chr7	93332281	93332282	-
chr7	93357377	93357378	-
chr1	68208551	68208552	-
chr9	80089944	80089945	-
chr6	1674194	1674195	-
chr2	233622061	233622062	-
chr5	42666281	42666282	-
chr11	76990570	76990571	-
chr17	10078566	10078567	-
chr14	36120147	36120148	-
chr3	115383078	115383079	-
chr4	174149440	174149441	-
chr2	154752581	154752582	-
chr2	155243784	155243785	-
chr15	27765780	27765781	-
chr4	46074851	46074852	-
chr15	26872512	26872513	-
chr9	101090311	101090312	-
chr5	151157479	151157480	-
chr6	96509163	96509164	-
chr4	162593910	162593911	-
chr5	132753952	132753953	-
chr13	32646671	32646672	-
chr13	39430879	39430880	-
chr9	14877434	14877435	-
chr9	14901579	14901580	-
chr4	79243691	79243692	-
chr4	79289434	79289435	-
chr4	79359159	79359160	-
chr3	71188715	71188716	-
chr1	42768624	42768625	-
chr3	171898245	171898246	-
chr2	153382760	153382761	-
chr15	33113297	33113298	-
chr13	28659825	28659826	-
chr6	110102983	110102984	-
chr6	97017670	97017671	-
chr3	59894561	59894562	-
chr3	61057415	61057416	-
chr1	59871862	59871863	-
chr13	102389366	102389367	-
chr3	191993028	191993029	-
chr3	192376518	192376519	-
chr20	6059991	6059992	-
chr14	55795852	55795853	-
chr5	107279878	107279879	-
chr6	5348751	5348752	-
chr6	5525471	5525472	-
chr13	98803297	98803298	-
chr6	54772405	54772406	-
chr8	130907669	130907670	-
chr6	82297422	82297423	-
chr15	29820905	29820906	-
chr6	119394048	119394049	-
chr10	61077951	61077952	-
chr2	208472401	208472402	-
chr1	50912648	50912649	-
chr1	50995978	50995979	-
chr1	51029959	51029960	-
chr6	133731755	133731756	-
chr7	133592789	133592790	-
chr1	93167516	93167517	-
chr2	239020836	239020837	-
chr20	13704145	13704146	-
chr1	43283272	43283273	-
chr3	55885188	55885189	-
chr2	212647191	212647192	-
chr2	213166423	213166424	-
chr2	213168116	213168117	-
chr1	51974918	51974919	-
chr3	96596487	96596488	-
chr3	96633850	96633851	-
chr2	149490643	149490644	-
chr9	111949723	111949724	-
chr18	5411651	5411652	-
chr8	110349304	110349305	-
chr2	55116587	55116588	-
chr14	89175729	89175730	-
chr1	36474676	36474677	-
chr3	184273578	184273579	-
chr15	42247431	42247432	-
chr14	34493338	34493339	-
chr14	34605061	34605062	-
chr5	38396152	38396153	-
chr8	132942709	132942710	-
chr8	132980016	132980017	-
chr5	106736004	106736005	-
chr8	16971226	16971227	-
chr1	245175789	245175790	-
chr7	36252151	36252152	-
chr3	128076683	128076684	-
chr3	121568807	121568808	-
chr11	103048538	103048539	-
chr11	103201266	103201267	-
chr2	172570752	172570753	-
chr7	95712752	95712753	-
chr21	39493755	39493756	-
chr21	41655883	41655884	-
chr1	97717627	97717628	-
chr8	95794720	95794721	-
chr2	115833866	115833867	-
chr2	116474332	116474333	-
chr18	67160052	67160053	-
chr8	25172646	25172647	-
chr3	50879159	50879160	-
chr2	225774518	225774519	-
chr10	129190292	129190293	-
chr20	44431504	44431505	-
chr5	13942336	13942337	-
chr7	21680123	21680124	-
chrX	32001072	32001073	-
chr18	3669122	3669123	-
chr11	83425256	83425257	-
chr11	83637118	83637119	-
chr11	83903033	83903034	-
chr13	51293741	51293742	-
chr8	12956561	12956562	-
chr2	218213644	218213645	-
chr10	563763	563764	-
chr13	60292265	60292266	-
chr7	137293915	137293916	-
chr13	42726786	42726787	-
chr7	14378071	14378072	-
chr6	18253317	18253318	-
chr20	30032117	30032118	-
chr12	2089839	2089840	-
chr18	50986539	50986540	-
chr4	100740857	100740858	-
chr2	159718613	159718614	-
chr1	58777524	58777525	-
chr14	59710025	59710026	-
chr14	59745029	59745030	-
chr17	20158060	20158061	-
chr1	112991994	112991995	-
chr7	117356238	117356239	-
chr7	117380320	117380321	-
chr5	11162846	11162847	-
chr10	68084651	68084652	-
chr10	68336758	68336759	-
chr10	69138281	69138282	-
chr1	34280078	34280079	-
chr22	26997607	26997608	-
chr7	86980829	86980830	-
chr7	29185156	29185157	-
chr13	46647733	46647734	-
chr7	129953415	129953416	-
chr4	46778377	46778378	-
chr5	115498877	115498878	-
chr6	70958876	70958877	-
chr2	228023489	228023490	-
chr13	111076795	111076796	-
chr4	110138217	110138218	-
chr9	101737274	101737275	-
chr2	125517093	125517094	-
chr16	76456557	76456558	-
chr7	147585775	147585776	-
chr11	99729408	99729409	-
chr3	2171097	2171098	-
chr3	74454506	74454507	-
chr3	74569345	74569346	-
chr12	70679886	70679887	-
chrX	21485789	21485790	-
chr1	224776594	224776595	-
chr8	87622685	87622686	-
chr6	25124806	25124807	-
chr3	139723660	139723661	-
chr14	95736276	95736277	-
chrX	154511616	154511617	-
chr12	10234187	10234188	-
chr7	29494529	29494530	-
chr15	93567154	93567155	-
chr3	126502599	126502600	-
chr22	17705289	17705290	-
chr13	26950326	26950327	-
chr10	73193531	73193532	-
chr16	82943100	82943101	-
chr16	83408307	83408308	-
chr5	22408327	22408328	-
chr1	100938604	100938605	-
chr1	20944737	20944738	-
chr15	73983310	73983311	-
chr6	99998534	99998535	-
chr12	28417298	28417299	-
chr12	28438596	28438597	-
chr12	28540271	28540272	-
chr11	32746108	32746109	-
chr17	28458326	28458327	-
chr3	191050242	191050243	-
chr17	63765846	63765847	-
chr3	180454411	180454412	-
chr7	31643073	31643074	-
chr13	44411785	44411786	-
chr4	186382146	186382147	-
chr4	110601692	110601693	-
chr18	66572493	66572494	-
chr3	42898407	42898408	-
chr18	57150107	57150108	-
chr6	17416384	17416385	-
chr1	40524686	40524687	-
chr5	110657142	110657143	-
chr4	114422447	114422448	-
chr7	71780248	71780249	-
chr2	47319280	47319281	-
chr16	24327565	24327566	-
chr7	82001879	82001880	-
chr1	181588346	181588347	-
chr1	181601273	181601274	-
chr1	64958061	64958062	-
chr1	227090740	227090741	-
chr9	15831805	15831806	-
chr9	111912259	111912260	-
chr9	97710704	97710705	-
chr9	98696736	98696737	-
chr5	39292969	39292970	-
chr8	96072231	96072232	-
chr6	118877014	118877015	-
chr5	7846039	7846040	-
chr4	159058454	159058455	-
chr3	58930392	58930393	-
chr3	194950829	194950830	-
chr2	63965510	63965511	-
chr2	44849254	44849255	-
chr22	32827412	32827413	-
chr20	58638117	58638118	-
chr1	34636341	34636342	-
chr1	60470596	60470597	-
chr1	14436308	14436309	-
chr19	30448199	30448200	-
chr18	43784330	43784331	-
chr14	74186531	74186532	-
chr12	103754420	103754421	-
chr10	118094960	118094961	-
chr10	118129698	118129699	-
chr10	99897725	99897726	-
chr10	29146307	29146308	-
chr10	19550720	19550721	-
chr10	19594601	19594602	-
chr1	75148043	75148044	-
chr6	38495577	38495578	-
chr9	16451510	16451511	-
chr9	16682300	16682301	-
chr1	169338994	169338995	-
chr12	32358649	32358650	-
chr7	33195317	33195318	-
chr14	35248624	35248625	-
chr4	102804011	102804012	-
chr6	69543453	69543454	-
chr21	42643139	42643140	-
chr7	69969054	69969055	-
chr7	105466058	105466059	-
chr10	117006327	117006328	-
chr10	117703753	117703754	-
chr20	50349186	50349187	-
chr13	26036875	26036876	-
chr3	10510670	10510671	-
chr13	113520953	113520954	-
chr1	212765834	212765835	-
chr15	101178164	101178165	-
chr1	76392967	76392968	-
chr4	77023807	77023808	-
chr5	78097921	78097922	-
chr3	35716680	35716681	-
chr12	27501407	27501408	-
chr12	27511904	27511905	-
chr15	80858554	80858555	-
chr12	46175160	46175161	-
chr6	157397674	157397675	-
chr3	56948622	56948623	-
chr18	6850853	6850854	-
chr5	142354995	142354996	-
chr2	68733409	68733410	-
chr11	116845963	116845964	-
chr11	72381188	72381189	-
chr11	71592614	71592615	-
chr11	107679102	107679103	-
chr11	100855102	100855103	-
chr22	24026481	24026482	-
chr21	26354222	26354223	-
chr15	60657244	60657245	-
chr1	150200128	150200129	-
chr11	428014	428015	-
chr11	22223705	22223706	-
chr11	26601653	26601654	-
chr12	5709229	5709230	-
chr12	5903005	5903006	-
chr12	99781638	99781639	-
chr5	55511856	55511857	-
chr4	114018249	114018250	-
chr7	38478168	38478169	-
chr2	128638892	128638893	-
chr11	43935046	43935047	-
chr2	29806414	29806415	-
chr1	5090052	5090053	-
chr1	204345040	204345041	-
chrX	34293474	34293475	-
chr13	62588958	62588959	-
chr6	161336440	161336441	-
chr1	96403755	96403756	-
chr9	93194531	93194532	-
chr1	158456299	158456300	-
chr10	92215055	92215056	-
chr10	92227497	92227498	-
chr10	124563804	124563805	-
chr6	75360705	75360706	-
chr14	53800171	53800172	-
chr9	17062548	17062549	-
chr1	193675126	193675127	-
chr6	20242965	20242966	-
chr9	102386958	102386959	-
chr13	101535961	101535962	-
chr13	101577232	101577233	-
chr1	116983560	116983561	-
chr1	81008074	81008075	-
chr6	19137094	19137095	-
chrX	142885757	142885758	-
chr1	29862400	29862401	-
chr6	132320429	132320430	-
chr12	4742905	4742906	-
chr15	86224950	86224951	-
chr1	77764981	77764982	-
chr1	78021725	78021726	-
chr1	110548508	110548509	-
chr2	178351454	178351455	-
chr1	100355848	100355849	-
chr7	141314396	141314397	-
chr2	100437210	100437211	-
chr21	15992257	15992258	-
chr1	167858681	167858682	-
chr16	75655163	75655164	-
chr15	100810977	100810978	-
chr5	5279788	5279789	-
chr5	33833592	33833593	-
chr2	148650063	148650064	-
chr2	74125479	74125480	-
chr20	33473762	33473763	-
chr2	111682365	111682366	-
chr17	61565895	61565896	-
chr17	32064511	32064512	-
chr17	32221039	32221040	-
chr2	51430709	51430710	-
chr2	51995967	51995968	-
chr15	25783263	25783264	-
chr17	36750832	36750833	-
chr7	136369706	136369707	-
chr4	106550746	106550747	-
chr1	61144581	61144582	-
chr4	36325192	36325193	-
chr2	213759593	213759594	-
chr2	216461537	216461538	-
chr2	567373	567374	-
chr1	222296143	222296144	-
chr4	118609820	118609821	-
chr2	121938334	121938335	-
chr2	35117076	35117077	-
chr2	35176243	35176244	-
chr8	26215648	26215649	-
chr2	168397512	168397513	-
chr10	54395989	54395990	-
chr7	109221850	109221851	-
chr3	6636914	6636915	-
chr3	6679958	6679959	-
chr12	103575895	103575896	-
chr2	21776703	21776704	-
chr7	9805601	9805602	-
chr3	168199063	168199064	-
chr15	98349227	98349228	-
chr15	98394064	98394065	-
chr3	6103036	6103037	-
chr3	6395819	6395820	-
chr10	8480133	8480134	-
chr3	4946547	4946548	-
chr2	173553072	173553073	-
chr16	65945356	65945357	-
chr7	39604425	39604426	-
chr18	58301091	58301092	-
chr5	109958908	109958909	-
chr2	162004229	162004230	-
chr5	174412915	174412916	-
chr2	34015431	34015432	-
chr2	34255380	34255381	-
chr2	34356974	34356975	-
chr2	34473662	34473663	-
chr17	60468570	60468571	-
chr17	11216608	11216609	-
chr2	107924607	107924608	-
chr5	141917527	141917528	-
chr7	34599732	34599733	-
chr7	43074917	43074918	-
chr7	13250251	13250252	-
chr7	13649209	13649210	-
chr7	10014434	10014435	-
chr4	107148549	107148550	-
chr7	93666249	93666250	-
chr7	92541880	92541881	-
chr7	88380339	88380340	-
chr7	89946814	89946815	-
chr2	69744658	69744659	-
chr3	172408741	172408742	-
chr16	7688979	7688980	-
chr13	110750411	110750412	-
chr8	143329150	143329151	-
chr9	35148180	35148181	-
chr11	62703659	62703660	-
chr1	58071860	58071861	-
chr1	234805712	234805713	-
chr13	46743803	46743804	-
chr8	91100630	91100631	-
chr11	5362522	5362523	-
chr1	211965687	211965688	-
chrX	16557481	16557482	-
chr7	95101182	95101183	-
chr16	2412367	2412368	-
chr17	43364008	43364009	-
chr1	4288449	4288450	-
chr1	4532053	4532054	-
chr1	18271096	18271097	-
chr1	18331446	18331447	-
chr1	19898280	19898281	-
chr1	20257082	20257083	-
chr1	24328759	24328760	-
chr1	24941265	24941266	-
chr1	35407873	35407874	-
chr1	44857353	44857354	-
chr1	48047684	48047685	-
chr1	56879053	56879054	-
chr1	59205307	59205308	-
chr1	59591466	59591467	-
chr1	60714787	60714788	-
chr1	64187207	64187208	-
chr1	67255228	67255229	-
chr1	73207327	73207328	-
chr1	75301672	75301673	-
chr1	78607053	78607054	-
chr1	79108830	79108831	-
chr1	79331195	79331196	-
chr1	79582075	79582076	-
chr1	80299098	80299099	-
chr1	81524115	81524116	-
chr1	85054554	85054555	-
chr1	86696937	86696938	-
chr1	93498212	93498213	-
chr1	96500270	96500271	-
chr1	98605282	98605283	-
chr1	99672100	99672101	-
chr1	101167367	101167368	-
chr1	102920530	102920531	-
chr1	103696484	103696485	-
chr1	103718753	103718754	-
chr1	104493019	104493020	-
chr1	104574468	104574469	-
chr1	105138640	105138641	-
chr1	105231107	105231108	-
chr1	105974005	105974006	-
chr1	106326584	106326585	-
chr1	106789399	106789400	-
chr1	107019285	107019286	-
chr1	119080691	119080692	-
chr1	147151777	147151778	-
chr1	150696645	150696646	-
chr1	152823049	152823050	-
chr1	157235742	157235743	-
chr1	157363488	157363489	-
chr1	160500890	160500891	-
chr1	162865133	162865134	-
chr1	164483817	164483818	-
chr1	168816990	168816991	-
chr1	171358298	171358299	-
chr1	181907981	181907982	-
chr1	185562184	185562185	-
chr1	188174641	188174642	-
chr1	188186448	188186449	-
chr1	188438200	188438201	-
chr1	188659349	188659350	-
chr1	188832839	188832840	-
chr1	190874445	190874446	-
chr1	191477451	191477452	-
chr1	192242250	192242251	-
chr1	194067845	194067846	-
chr1	194908947	194908948	-
chr1	198469338	198469339	-
chr1	208517365	208517366	-
chr1	208691480	208691481	-
chr1	209538750	209538751	-
chr1	218373508	218373509	-
chr1	218450773	218450774	-
chr1	218755933	218755934	-
chr1	219574677	219574678	-
chr1	221969155	221969156	-
chr1	226998915	226998916	-
chr1	228959918	228959919	-
chr1	231493193	231493194	-
chr1	232350152	232350153	-
chr1	242005010	242005011	-
chr2	2539934	2539935	-
chr2	7929460	7929461	-
chr2	9888788	9888789	-
chr2	13620716	13620717	-
chr2	26623668	26623669	-
chr2	31058446	31058447	-
chr2	36176344	36176345	-
chr2	36476684	36476685	-
chr2	36517799	36517800	-
chr2	43024067	43024068	-
chr2	44237975	44237976	-
chr2	49733480	49733481	-
chr2	54673581	54673582	-
chr2	56165702	56165703	-
chr2	56872862	56872863	-
chr2	57247948	57247949	-
chr2	57451043	57451044	-
chr2	57977289	57977290	-
chr2	62501892	62501893	-
chr2	65163767	65163768	-
chr2	67062504	67062505	-
chr2	68648208	68648209	-
chr2	70797699	70797700	-
chr2	76150191	76150192	-
chr2	76257709	76257710	-
chr2	76854297	76854298	-
chr2	78251626	78251627	-
chr2	80623029	80623030	-
chr2	80769010	80769011	-
chr2	80861645	80861646	-
chr2	81930941	81930942	-
chr2	81941072	81941073	-
chr2	82379207	82379208	-
chr2	82667720	82667721	-
chr2	83831720	83831721	-
chr2	84590131	84590132	-
chr2	103950683	103950684	-
chr2	111463938	111463939	-
chr2	112389521	112389522	-
chr2	112447422	112447423	-
chr2	112453934	112453935	-
chr2	115188405	115188406	-
chr2	117543088	117543089	-
chr2	118178516	118178517	-
chr2	118815798	118815799	-
chr2	122085247	122085248	-
chr2	123520152	123520153	-
chr2	123565334	123565335	-
chr2	123903252	123903253	-
chr2	123930400	123930401	-
chr2	124054915	124054916	-
chr2	126051093	126051094	-
chr2	126289967	126289968	-
chr2	126370714	126370715	-
chr2	128795908	128795909	-
chr2	129601870	129601871	-
chr2	138625870	138625871	-
chr2	145342036	145342037	-
chr2	146848080	146848081	-
chr2	148404163	148404164	-
chr2	149584211	149584212	-
chr2	150752999	150753000	-
chr2	151808934	151808935	-
chr2	151926082	151926083	-
chr2	153878676	153878677	-
chr2	154160670	154160671	-
chr2	154633656	154633657	-
chr2	156680568	156680569	-
chr2	157491714	157491715	-
chr2	157661245	157661246	-
chr2	158028142	158028143	-
chr2	161430234	161430235	-
chr2	167415345	167415346	-
chr2	167625085	167625086	-
chr2	173522160	173522161	-
chr2	174728851	174728852	-
chr2	176463802	176463803	-
chr2	179037065	179037066	-
chr2	180889257	180889258	-
chr2	182285182	182285183	-
chr2	184542876	184542877	-
chr2	186001766	186001767	-
chr2	186871461	186871462	-
chr2	189806822	189806823	-
chr2	193255697	193255698	-
chr2	194105699	194105700	-
chr2	194484228	194484229	-
chr2	194566517	194566518	-
chr2	194567506	194567507	-
chr2	195438440	195438441	-
chr2	195956371	195956372	-
chr2	196017575	196017576	-
chr2	196073106	196073107	-
chr2	196075527	196075528	-
chr2	210184679	210184680	-
chr2	211817600	211817601	-
chr2	220936381	220936382	-
chr2	221871846	221871847	-
chr2	222677204	222677205	-
chr2	224176035	224176036	-
chr2	224183196	224183197	-
chr2	224259512	224259513	-
chr2	226753676	226753677	-
chr2	226970083	226970084	-
chr2	228288643	228288644	-
chr2	229759907	229759908	-
chr2	236098961	236098962	-
chr3	6525398	6525399	-
chr3	12818452	12818453	-
chr3	18995905	18995906	-
chr3	24653523	24653524	-
chr3	26248691	26248692	-
chr3	26906570	26906571	-
chr3	30059440	30059441	-
chr3	31339801	31339802	-
chr3	31400656	31400657	-
chr3	32229396	32229397	-
chr3	34722834	34722835	-
chr3	35952440	35952441	-
chr3	36839145	36839146	-
chr3	39251302	39251303	-
chr3	41008692	41008693	-
chr3	42004097	42004098	-
chr3	51760801	51760802	-
chr3	51763929	51763930	-
chr3	53499999	53500000	-
chr3	54049959	54049960	-
chr3	54057888	54057889	-
chr3	64399202	64399203	-
chr3	65132921	65132922	-
chr3	65158105	65158106	-
chr3	66091009	66091010	-
chr3	66729514	66729515	-
chr3	66951635	66951636	-
chr3	74944844	74944845	-
chr3	75533842	75533843	-
chr3	79811626	79811627	-
chr3	82056134	82056135	-
chr3	83926817	83926818	-
chr3	89723829	89723830	-
chr3	94348778	94348779	-
chr3	95271385	95271386	-
chr3	96198679	96198680	-
chr3	98854781	98854782	-
chr3	103419422	103419423	-
chr3	103453380	103453381	-
chr3	104943643	104943644	-
chr3	105814921	105814922	-
chr3	109697765	109697766	-
chr3	110413393	110413394	-
chr3	111712330	111712331	-
chr3	116301597	116301598	-
chr3	116551602	116551603	-
chr3	116674081	116674082	-
chr3	116824169	116824170	-
chr3	118172068	118172069	-
chr3	118335362	118335363	-
chr3	128950024	128950025	-
chr3	132577724	132577725	-
chr3	135080968	135080969	-
chr3	135400343	135400344	-
chr3	137565386	137565387	-
chr3	140524423	140524424	-
chr3	140760620	140760621	-
chr3	142647434	142647435	-
chr3	144503129	144503130	-
chr3	144687869	144687870	-
chr3	145244336	145244337	-
chr3	145997652	145997653	-
chr3	146331002	146331003	-
chr3	146902606	146902607	-
chr3	147076712	147076713	-
chr3	147911664	147911665	-
chr3	155040658	155040659	-
chr3	161554659	161554660	-
chr3	161771470	161771471	-
chr3	162259095	162259096	-
chr3	163709208	163709209	-
chr3	165902033	165902034	-
chr3	166178025	166178026	-
chr3	166364657	166364658	-
chr3	166544587	166544588	-
chr3	172322941	172322942	-
chr3	175673929	175673930	-
chr3	175813945	175813946	-
chr3	181994857	181994858	-
chr3	189286175	189286176	-
chr3	189974492	189974493	-
chr3	190018109	190018110	-
chr3	191410356	191410357	-
chr3	194691480	194691481	-
chr3	194768517	194768518	-
chr3	195647938	195647939	-
chr4	2571799	2571800	-
chr4	11865967	11865968	-
chr4	12648674	12648675	-
chr4	13832694	13832695	-
chr4	17150901	17150902	-
chr4	18863177	18863178	-
chr4	19222101	19222102	-
chr4	20096482	20096483	-
chr4	22043201	22043202	-
chr4	22286842	22286843	-
chr4	22558917	22558918	-
chr4	23481023	23481024	-
chr4	24130284	24130285	-
chr4	26438617	26438618	-
chr4	29907823	29907824	-
chr4	33247201	33247202	-
chr4	33632735	33632736	-
chr4	34692086	34692087	-
chr4	35310998	35310999	-
chr4	35317526	35317527	-
chr4	35661239	35661240	-
chr4	38443362	38443363	-
chr4	40700739	40700740	-
chr4	41719419	41719420	-
chr4	41920813	41920814	-
chr4	42201352	42201353	-
chr4	43886773	43886774	-
chr4	44842128	44842129	-
chr4	53234635	53234636	-
chr4	56678336	56678337	-
chr4	57258159	57258160	-
chr4	58976328	58976329	-
chr4	61055987	61055988	-
chr4	63669390	63669391	-
chr4	64583024	64583025	-
chr4	65518350	65518351	-
chr4	67753997	67753998	-
chr4	68298388	68298389	-
chr4	72199593	72199594	-
chr4	72714688	72714689	-
chr4	74430415	74430416	-
chr4	75736459	75736460	-
chr4	78050666	78050667	-
chr4	81136677	81136678	-
chr4	81899805	81899806	-
chr4	83243956	83243957	-
chr4	83322558	83322559	-
chr4	86099304	86099305	-
chr4	88254195	88254196	-
chr4	96753081	96753082	-
chr4	97231783	97231784	-
chr4	99741796	99741797	-
chr4	100376794	100376795	-
chr4	104744601	104744602	-
chr4	105466558	105466559	-
chr4	106897017	106897018	-
chr4	109265528	109265529	-
chr4	110934959	110934960	-
chr4	112698424	112698425	-
chr4	115382195	115382196	-
chr4	116469238	116469239	-
chr4	116637750	116637751	-
chr4	117307944	117307945	-
chr4	119774717	119774718	-
chr4	121582244	121582245	-
chr4	122413801	122413802	-
chr4	125350258	125350259	-
chr4	125551831	125551832	-
chr4	125659008	125659009	-
chr4	127442189	127442190	-
chr4	130401773	130401774	-
chr4	131625596	131625597	-
chr4	132287464	132287465	-
chr4	132298871	132298872	-
chr4	133811615	133811616	-
chr4	134488130	134488131	-
chr4	134530754	134530755	-
chr4	134922346	134922347	-
chr4	135828836	135828837	-
chr4	136208556	136208557	-
chr4	136304399	136304400	-
chr4	136727572	136727573	-
chr4	137019271	137019272	-
chr4	137037078	137037079	-
chr4	138317638	138317639	-
chr4	139010915	139010916	-
chr4	139225199	139225200	-
chr4	139607634	139607635	-
chr4	140940242	140940243	-
chr4	142681626	142681627	-
chr4	148256009	148256010	-
chr4	150245256	150245257	-
chr4	155901530	155901531	-
chr4	158582223	158582224	-
chr4	160473625	160473626	-
chr4	160626037	160626038	-
chr4	160719946	160719947	-
chr4	162052428	162052429	-
chr4	163883156	163883157	-
chr4	167338783	167338784	-
chr4	168321844	168321845	-
chr4	172288841	172288842	-
chr4	172343475	172343476	-
chr4	174044214	174044215	-
chr4	174936334	174936335	-
chr4	175534291	175534292	-
chr4	177288438	177288439	-
chr4	177804478	177804479	-
chr4	179198311	179198312	-
chr4	179444719	179444720	-
chr4	180256954	180256955	-
chr4	181503025	181503026	-
chr4	181991924	181991925	-
chr4	185297208	185297209	-
chr4	185977799	185977800	-
chr4	188686147	188686148	-
chr4	188734562	188734563	-
chr4	189221476	189221477	-
chr4	189746393	189746394	-
chr5	2583968	2583969	-
chr5	4075833	4075834	-
chr5	5595240	5595241	-
chr5	5733280	5733281	-
chr5	6218087	6218088	-
chr5	6284519	6284520	-
chr5	7151624	7151625	-
chr5	8057864	8057865	-
chr5	9627470	9627471	-
chr5	16470325	16470326	-
chr5	18570155	18570156	-
chr5	18958464	18958465	-
chr5	19326403	19326404	-
chr5	20463327	20463328	-
chr5	23008871	23008872	-
chr5	25213768	25213769	-
chr5	26596935	26596936	-
chr5	27916188	27916189	-
chr5	28381362	28381363	-
chr5	32925644	32925645	-
chr5	35238461	35238462	-
chr5	36319693	36319694	-
chr5	38134339	38134340	-
chr5	39505861	39505862	-
chr5	39938454	39938455	-
chr5	40065625	40065626	-
chr5	40181649	40181650	-
chr5	43870841	43870842	-
chr5	45076946	45076947	-
chr5	45258050	45258051	-
chr5	50695941	50695942	-
chr5	51418510	51418511	-
chr5	56109709	56109710	-
chr5	56442030	56442031	-
chr5	56830720	56830721	-
chr5	57392442	57392443	-
chr5	59619663	59619664	-
chr5	59695179	59695180	-
chr5	63932918	63932919	-
chr5	73719038	73719039	-
chr5	73912814	73912815	-
chr5	76900769	76900770	-
chr5	84544389	84544390	-
chr5	85764952	85764953	-
chr5	86247670	86247671	-
chr5	87399812	87399813	-
chr5	88292314	88292315	-
chr5	90819281	90819282	-
chr5	91031015	91031016	-
chr5	95330874	95330875	-
chr5	99093312	99093313	-
chr5	99299905	99299906	-
chr5	100060167	100060168	-
chr5	100497396	100497397	-
chr5	102765346	102765347	-
chr5	103461172	103461173	-
chr5	103738421	103738422	-
chr5	104650861	104650862	-
chr5	106180893	106180894	-
chr5	109245948	109245949	-
chr5	110526373	110526374	-
chr5	113191889	113191890	-
chr5	114020036	114020037	-
chr5	114355253	114355254	-
chr5	114739725	114739726	-
chr5	114847239	114847240	-
chr5	116763086	116763087	-
chr5	117001884	117001885	-
chr5	117011266	117011267	-
chr5	117133269	117133270	-
chr5	117951760	117951761	-
chr5	118097165	118097166	-
chr5	119030522	119030523	-
chr5	119485614	119485615	-
chr5	120144044	120144045	-
chr5	123194218	123194219	-
chr5	123918574	123918575	-
chr5	129174885	129174886	-
chr5	129565292	129565293	-
chr5	136059712	136059713	-
chr5	141758642	141758643	-
chr5	143300123	143300124	-
chr5	143574159	143574160	-
chr5	148080077	148080078	-
chr5	151332590	151332591	-
chr5	151850960	151850961	-
chr5	152529722	152529723	-
chr5	153936677	153936678	-
chr5	158717157	158717158	-
chr5	162231937	162231938	-
chr5	163185076	163185077	-
chr5	163311125	163311126	-
chr5	166791108	166791109	-
chr5	171893733	171893734	-
chr5	172613071	172613072	-
chr6	738628	738629	-
chr6	1133030	1133031	-
chr6	4982313	4982314	-
chr6	8110926	8110927	-
chr6	11922582	11922583	-
chr6	13718467	13718468	-
chr6	15688939	15688940	-
chr6	18346385	18346386	-
chr6	18670311	18670312	-
chr6	26187943	26187944	-
chr6	27498024	27498025	-
chr6	27885519	27885520	-
chr6	31296796	31296797	-
chr6	32657939	32657940	-
chr6	32687153	32687154	-
chr6	32773436	32773437	-
chr6	34405321	34405322	-
chr6	34674704	34674705	-
chr6	40170279	40170280	-
chr6	43895474	43895475	-
chr6	44684069	44684070	-
chr6	44757437	44757438	-
chr6	45835294	45835295	-
chr6	54258345	54258346	-
chr6	54280827	54280828	-
chr6	55007918	55007919	-
chr6	58777348	58777349	-
chr6	58778696	58778697	-
chr6	63738238	63738239	-
chr6	66163966	66163967	-
chr6	66816115	66816116	-
chr6	67142183	67142184	-
chr6	67631304	67631305	-
chr6	68311295	68311296	-
chr6	68314049	68314050	-
chr6	68502428	68502429	-
chr6	70327733	70327734	-
chr6	72040085	72040086	-
chr6	72254371	72254372	-
chr6	75779485	75779486	-
chr6	77357778	77357779	-
chr6	78195615	78195616	-
chr6	78843174	78843175	-
chr6	79047471	79047472	-
chr6	79176400	79176401	-
chr6	79315761	79315762	-
chr6	80086745	80086746	-
chr6	81742294	81742295	-
chr6	85054826	85054827	-
chr6	88698068	88698069	-
chr6	91077557	91077558	-
chr6	91125853	91125854	-
chr6	91520067	91520068	-
chr6	92215264	92215265	-
chr6	93032744	93032745	-
chr6	93853180	93853181	-
chr6	94930769	94930770	-
chr6	94939927	94939928	-
chr6	95368359	95368360	-
chr6	97092507	97092508	-
chr6	98251325	98251326	-
chr6	99122559	99122560	-
chr6	100328146	100328147	-
chr6	101563913	101563914	-
chr6	101720767	101720768	-
chr6	101806977	101806978	-
chr6	102674393	102674394	-
chr6	103330603	103330604	-
chr6	103398029	103398030	-
chr6	104331121	104331122	-
chr6	104350565	104350566	-
chr6	106502144	106502145	-
chr6	107120266	107120267	-
chr6	113000874	113000875	-
chr6	115788631	115788632	-
chr6	116143084	116143085	-
chr6	119860209	119860210	-
chr6	120380253	120380254	-
chr6	120487901	120487902	-
chr6	120568246	120568247	-
chr6	120728683	120728684	-
chr6	121077636	121077637	-
chr6	126370373	126370374	-
chr6	127689299	127689300	-
chr6	129045835	129045836	-
chr6	130901454	130901455	-
chr6	131057568	131057569	-
chr6	132526118	132526119	-
chr6	132544150	132544151	-
chr6	133160106	133160107	-
chr6	139842217	139842218	-
chr6	141134051	141134052	-
chr6	141414888	141414889	-
chr6	141770869	141770870	-
chr6	153633368	153633369	-
chr6	154840645	154840646	-
chr6	158670378	158670379	-
chr6	165186931	165186932	-
chr6	165439456	165439457	-
chr6	166279892	166279893	-
chr6	166774360	166774361	-
chr6	170500753	170500754	-
chr7	8953177	8953178	-
chr7	9257591	9257592	-
chr7	9765412	9765413	-
chr7	10215343	10215344	-
chr7	12318505	12318506	-
chr7	22799807	22799808	-
chr7	22894862	22894863	-
chr7	24579582	24579583	-
chr7	29013233	29013234	-
chr7	31703912	31703913	-
chr7	33679685	33679686	-
chr7	36040219	36040220	-
chr7	38209199	38209200	-
chr7	39749693	39749694	-
chr7	42562570	42562571	-
chr7	42579987	42579988	-
chr7	42647644	42647645	-
chr7	45329389	45329390	-
chr7	46102163	46102164	-
chr7	47670407	47670408	-
chr7	49057610	49057611	-
chr7	50473275	50473276	-
chr7	52403909	52403910	-
chr7	54077194	54077195	-
chr7	55369218	55369219	-
chr7	63880180	63880181	-
chr7	64794981	64794982	-
chr7	66371291	66371292	-
chr7	79319236	79319237	-
chr7	79997288	79997289	-
chr7	80678689	80678690	-
chr7	82292734	82292735	-
chr7	82851743	82851744	-
chr7	82947143	82947144	-
chr7	85396900	85396901	-
chr7	91208874	91208875	-
chr7	95264778	95264779	-
chr7	96847114	96847115	-
chr7	97067522	97067523	-
chr7	98754607	98754608	-
chr7	107461467	107461468	-
chr7	108392005	108392006	-
chr7	108542978	108542979	-
chr7	109077996	109077997	-
chr7	114956588	114956589	-
chr7	119259809	119259810	-
chr7	119558035	119558036	-
chr7	120538074	120538075	-
chr7	122863702	122863703	-
chr7	123282994	123282995	-
chr7	124201282	124201283	-
chr7	125053023	125053024	-
chr7	125374949	125374950	-
chr7	128699194	128699195	-
chr7	134424642	134424643	-
chr7	139204573	139204574	-
chr7	144809325	144809326	-
chr7	149105635	149105636	-
chr7	154858206	154858207	-
chr8	1310524	1310525	-
chr8	2112225	2112226	-
chr8	2275558	2275559	-
chr8	3445615	3445616	-
chr8	5506267	5506268	-
chr8	6046195	6046196	-
chr8	9012954	9012955	-
chr8	9060071	9060072	-
chr8	10326268	10326269	-
chr8	13561275	13561276	-
chr8	13650884	13650885	-
chr8	15149773	15149774	-
chr8	16102813	16102814	-
chr8	16871265	16871266	-
chr8	17336009	17336010	-
chr8	17768919	17768920	-
chr8	20502546	20502547	-
chr8	21521927	21521928	-
chr8	22531799	22531800	-
chr8	23645003	23645004	-
chr8	24652513	24652514	-
chr8	25945728	25945729	-
chr8	26529195	26529196	-
chr8	27042652	27042653	-
chr8	31241449	31241450	-
chr8	34065285	34065286	-
chr8	34457932	34457933	-
chr8	37037354	37037355	-
chr8	41270458	41270459	-
chr8	49045480	49045481	-
chr8	50550362	50550363	-
chr8	51896798	51896799	-
chr8	53791039	53791040	-
chr8	54098391	54098392	-
chr8	59645630	59645631	-
chr8	61194848	61194849	-
chr8	66352099	66352100	-
chr8	71751172	71751173	-
chr8	71774790	71774791	-
chr8	72397459	72397460	-
chr8	74975963	74975964	-
chr8	75448805	75448806	-
chr8	75703767	75703768	-
chr8	76317965	76317966	-
chr8	77248358	77248359	-
chr8	79569350	79569351	-
chr8	80466333	80466334	-
chr8	82262947	82262948	-
chr8	83201555	83201556	-
chr8	83272975	83272976	-
chr8	83441776	83441777	-
chr8	83673350	83673351	-
chr8	85229276	85229277	-
chr8	85437264	85437265	-
chr8	86429305	86429306	-
chr8	88410422	88410423	-
chr8	90669895	90669896	-
chr8	92557985	92557986	-
chr8	94162471	94162472	-
chr8	96467778	96467779	-
chr8	96470768	96470769	-
chr8	96473913	96473914	-
chr8	96657266	96657267	-
chr8	98348316	98348317	-
chr8	107207878	107207879	-
chr8	109202651	109202652	-
chr8	109210919	109210920	-
chr8	111644252	111644253	-
chr8	112422906	112422907	-
chr8	114741565	114741566	-
chr8	114792908	114792909	-
chr8	116355547	116355548	-
chr8	118375948	118375949	-
chr8	120135662	120135663	-
chr8	122731008	122731009	-
chr8	125889957	125889958	-
chr8	128119606	128119607	-
chr8	129244928	129244929	-
chr8	131547733	131547734	-
chr8	132377878	132377879	-
chr8	132694814	132694815	-
chr8	137560194	137560195	-
chr8	138069533	138069534	-
chr8	138295183	138295184	-
chr8	140081526	140081527	-
chr8	140161369	140161370	-
chr8	140593318	140593319	-
chr8	142940045	142940046	-
chr9	1277757	1277758	-
chr9	1631813	1631814	-
chr9	1665609	1665610	-
chr9	1850724	1850725	-
chr9	3767691	3767692	-
chr9	10933372	10933373	-
chr9	11329313	11329314	-
chr9	17874425	17874426	-
chr9	18446963	18446964	-
chr9	21109521	21109522	-
chr9	22288707	22288708	-
chr9	25600952	25600953	-
chr9	26476355	26476356	-
chr9	32061496	32061497	-
chr9	32080533	32080534	-
chr9	37594234	37594235	-
chr9	37870235	37870236	-
chr9	38251310	38251311	-
chr9	68415155	68415156	-
chr9	72973572	72973573	-
chr9	74960557	74960558	-
chr9	76197790	76197791	-
chr9	76517585	76517586	-
chr9	78126693	78126694	-
chr9	79602357	79602358	-
chr9	80704869	80704870	-
chr9	80718961	80718962	-
chr9	81448664	81448665	-
chr9	82420748	82420749	-
chr9	82651589	82651590	-
chr9	83859660	83859661	-
chr9	85685019	85685020	-
chr9	86786513	86786514	-
chr9	89390114	89390115	-
chr9	90486612	90486613	-
chr9	90509516	90509517	-
chr9	92528244	92528245	-
chr9	93057510	93057511	-
chr9	99554771	99554772	-
chr9	103702895	103702896	-
chr9	105494166	105494167	-
chr9	106244167	106244168	-
chr9	106354435	106354436	-
chr9	109973239	109973240	-
chr9	113571235	113571236	-
chr9	113875127	113875128	-
chr9	118306392	118306393	-
chr9	118509733	118509734	-
chr9	118633685	118633686	-
chr9	123055169	123055170	-
chr10	2388047	2388048	-
chr10	4225901	4225902	-
chr10	4680811	4680812	-
chr10	9275715	9275716	-
chr10	9474846	9474847	-
chr10	9510981	9510982	-
chr10	9904392	9904393	-
chr10	10135356	10135357	-
chr10	21688226	21688227	-
chr10	23037995	23037996	-
chr10	23775677	23775678	-
chr10	23869092	23869093	-
chr10	27929919	27929920	-
chr10	29077192	29077193	-
chr10	29102527	29102528	-
chr10	32281251	32281252	-
chr10	32674065	32674066	-
chr10	34235102	34235103	-
chr10	35995054	35995055	-
chr10	36467290	36467291	-
chr10	36593621	36593622	-
chr10	37910789	37910790	-
chr10	43008307	43008308	-
chr10	44192641	44192642	-
chr10	48419942	48419943	-
chr10	54681218	54681219	-
chr10	54682257	54682258	-
chr10	54805955	54805956	-
chr10	57928684	57928685	-
chr10	58370652	58370653	-
chr10	64459995	64459996	-
chr10	66837054	66837055	-
chr10	80596623	80596624	-
chr10	82866129	82866130	-
chr10	83042755	83042756	-
chr10	83333091	83333092	-
chr10	85064604	85064605	-
chr10	85573077	85573078	-
chr10	86602910	86602911	-
chr10	88145229	88145230	-
chr10	94571322	94571323	-
chr10	95633009	95633010	-
chr10	96763972	96763973	-
chr10	101035246	101035247	-
chr10	107094128	107094129	-
chr10	107285501	107285502	-
chr10	107891547	107891548	-
chr10	108991268	108991269	-
chr10	110285860	110285861	-
chr10	119340641	119340642	-
chr10	122140589	122140590	-
chr10	123228973	123228974	-
chr10	127130705	127130706	-
chr10	129373580	129373581	-
chr10	130075247	130075248	-
chr10	130574978	130574979	-
chr10	130645814	130645815	-
chr10	132053012	132053013	-
chr10	132145572	132145573	-
chr10	134288531	134288532	-
chr11	3267800	3267801	-
chr11	6359671	6359672	-
chr11	7702860	7702861	-
chr11	10733381	10733382	-
chr11	11671910	11671911	-
chr11	13092185	13092186	-
chr11	15902107	15902108	-
chr11	19382759	19382760	-
chr11	21796881	21796882	-
chr11	23270713	23270714	-
chr11	23572054	23572055	-
chr11	23932364	23932365	-
chr11	24015222	24015223	-
chr11	24429781	24429782	-
chr11	25108554	25108555	-
chr11	25140801	25140802	-
chr11	26018425	26018426	-
chr11	26128650	26128651	-
chr11	27025231	27025232	-
chr11	27805035	27805036	-
chr11	31952090	31952091	-
chr11	32388069	32388070	-
chr11	33235105	33235106	-
chr11	34397370	34397371	-
chr11	36277076	36277077	-
chr11	36340037	36340038	-
chr11	39016721	39016722	-
chr11	42653064	42653065	-
chr11	42663963	42663964	-
chr11	43067911	43067912	-
chr11	43315165	43315166	-
chr11	45315247	45315248	-
chr11	48933110	48933111	-
chr11	49366201	49366202	-
chr11	56077875	56077876	-
chr11	61145201	61145202	-
chr11	65503475	65503476	-
chr11	74404764	74404765	-
chr11	79191626	79191627	-
chr11	81189484	81189485	-
chr11	81283865	81283866	-
chr11	81926162	81926163	-
chr11	82348348	82348349	-
chr11	85542969	85542970	-
chr11	86438278	86438279	-
chr11	87149853	87149854	-
chr11	88908937	88908938	-
chr11	90438535	90438536	-
chr11	90892054	90892055	-
chr11	90950780	90950781	-
chr11	91201329	91201330	-
chr11	91746501	91746502	-
chr11	93185538	93185539	-
chr11	95243733	95243734	-
chr11	97185053	97185054	-
chr11	97276032	97276033	-
chr11	98467382	98467383	-
chr11	102169753	102169754	-
chr11	102348312	102348313	-
chr11	102369968	102369969	-
chr11	102525467	102525468	-
chr11	102979108	102979109	-
chr11	103500830	103500831	-
chr11	103736359	103736360	-
chr11	104517941	104517942	-
chr11	105341535	105341536	-
chr11	107354615	107354616	-
chr11	110276922	110276923	-
chr11	110996414	110996415	-
chr11	114184942	114184943	-
chr11	116190983	116190984	-
chr11	122053553	122053554	-
chr11	122294339	122294340	-
chr11	122442985	122442986	-
chr11	123562917	123562918	-
chr11	123618318	123618319	-
chr11	124240183	124240184	-
chr11	124326123	124326124	-
chr11	126903173	126903174	-
chr11	126941118	126941119	-
chr11	127997826	127997827	-
chr11	130882892	130882893	-
chr11	134659541	134659542	-
chr12	5195012	5195013	-
chr12	7603968	7603969	-
chr12	7830041	7830042	-
chr12	9871147	9871148	-
chr12	14173868	14173869	-
chr12	15232866	15232867	-
chr12	18892769	18892770	-
chr12	20908670	20908671	-
chr12	22123782	22123783	-
chr12	24518608	24518609	-
chr12	28960876	28960877	-
chr12	30420646	30420647	-
chr12	31406635	31406636	-
chr12	33824600	33824601	-
chr12	43640748	43640749	-
chr12	43717928	43717929	-
chr12	47730684	47730685	-
chr12	48615934	48615935	-
chr12	52813680	52813681	-
chr12	55146439	55146440	-
chr12	57046725	57046726	-
chr12	59410140	59410141	-
chr12	59848970	59848971	-
chr12	60677830	60677831	-
chr12	61247558	61247559	-
chr12	61537938	61537939	-
chr12	61564445	61564446	-
chr12	61838504	61838505	-
chr12	67220525	67220526	-
chr12	68984182	68984183	-
chr12	69855576	69855577	-
chr12	70122614	70122615	-
chr12	73835088	73835089	-
chr12	75201643	75201644	-
chr12	75320675	75320676	-
chr12	75931085	75931086	-
chr12	77275716	77275717	-
chr12	77965501	77965502	-
chr12	82956467	82956468	-
chr12	83061498	83061499	-
chr12	84086113	84086114	-
chr12	87177217	87177218	-
chr12	87870815	87870816	-
chr12	88277438	88277439	-
chr12	91842203	91842204	-
chr12	92242529	92242530	-
chr12	92483455	92483456	-
chr12	92545744	92545745	-
chr12	92679557	92679558	-
chr12	92796724	92796725	-
chr12	92889860	92889861	-
chr12	97420072	97420073	-
chr12	97526393	97526394	-
chr12	97550759	97550760	-
chr12	98163385	98163386	-
chr12	106018852	106018853	-
chr12	108837835	108837836	-
chr12	114131013	114131014	-
chr12	115731078	115731079	-
chr12	124557858	124557859	-
chr12	126889863	126889864	-
chr12	127107330	127107331	-
chr12	127943310	127943311	-
chr12	130869344	130869345	-
chr12	133183470	133183471	-
chr13	23662852	23662853	-
chr13	26816254	26816255	-
chr13	29538875	29538876	-
chr13	30604162	30604163	-
chr13	30746792	30746793	-
chr13	31986409	31986410	-
chr13	32235622	32235623	-
chr13	34637298	34637299	-
chr13	37949983	37949984	-
chr13	39164928	39164929	-
chr13	39494051	39494052	-
chr13	42586749	42586750	-
chr13	47387929	47387930	-
chr13	48087779	48087780	-
chr13	53433776	53433777	-
chr13	54606514	54606515	-
chr13	55879307	55879308	-
chr13	56186559	56186560	-
chr13	57527049	57527050	-
chr13	57589014	57589015	-
chr13	58621051	58621052	-
chr13	59357624	59357625	-
chr13	59377670	59377671	-
chr13	59396879	59396880	-
chr13	61162455	61162456	-
chr13	63607646	63607647	-
chr13	65892955	65892956	-
chr13	66218190	66218191	-
chr13	66475598	66475599	-
chr13	66628747	66628748	-
chr13	66646813	66646814	-
chr13	67903463	67903464	-
chr13	67967150	67967151	-
chr13	68097897	68097898	-
chr13	68563933	68563934	-
chr13	69670751	69670752	-
chr13	70056949	70056950	-
chr13	70270210	70270211	-
chr13	70834542	70834543	-
chr13	71142395	71142396	-
chr13	72851428	72851429	-
chr13	73825704	73825705	-
chr13	76688294	76688295	-
chr13	78584664	78584665	-
chr13	78642310	78642311	-
chr13	80296967	80296968	-
chr13	81523070	81523071	-
chr13	82195111	82195112	-
chr13	82825948	82825949	-
chr13	85684401	85684402	-
chr13	86166444	86166445	-
chr13	87392950	87392951	-
chr13	88604360	88604361	-
chr13	90903261	90903262	-
chr13	90947642	90947643	-
chr13	91302295	91302296	-
chr13	93810792	93810793	-
chr13	93828408	93828409	-
chr13	98734894	98734895	-
chr13	99764994	99764995	-
chr13	100082611	100082612	-
chr13	103435917	103435918	-
chr13	104263269	104263270	-
chr13	104558081	104558082	-
chr13	105714932	105714933	-
chr13	105903600	105903601	-
chr13	108719808	108719809	-
chr14	20484295	20484296	-
chr14	25567671	25567672	-
chr14	25581750	25581751	-
chr14	26426366	26426367	-
[truncated: 2,459 more rows]

## Sheet: Bennett
chr	start	stop	subfamily	strand
chr1	526833	527143	AluY	+
chr2	229448	229753	AluYa5	+
chr1	834402	834707	AluY	-
chr1	943132	943440	AluYa5	-
chr1	944780	945081	AluY	+
chr3	571764	572075	AluY	-
chr2	1127326	1127635	AluY	-
chr2	1157479	1157779	AluYe2	+
chr2	1248187	1248488	AluY	+
chr3	982599	982908	AluYa4b	+
chr3	1144134	1144425	AluY	+
chr4	401052	401369	AluYb7_2	+
chr3	1310010	1310308	AluY	+
chr2	1817518	1817825	AluYc1	+
chr3	1474197	1474554	AluY	-
chr3	1567759	1568052	AluY	-
chr1	1352151	1352451	AluY	+
chr1	1378314	1378622	AluY	-
chr3	2091516	2091825	AluYa1_1	+
chr4	639080	639383	AluY	-
chr4	705228	705545	AluYb8	-
chr3	2211724	2212030	AluY	+
chr3	2311583	2311932	AluYb9	-
chr1	1465928	1466235	AluYa5	+
chr2	3205697	3206007	AluY	-
chr4	835193	835502	AluY	-
chr4	840885	841185	AluYa4_1	+
chr2	3314143	3314446	AluYa4_4	+
chr3	2633038	2633347	AluYa4_4	-
chr2	3620962	3621269	AluYe5	-
chr2	3634347	3634646	AluY	+
chr2	3696831	3697130	AluY	-
chr3	3002634	3002934	AluY	+
chr2	4195115	4195422	AluYa3_5	-
chr2	4610297	4610609	AluYa1_2	+
chr1	1775353	1775663	AluY	+
chr1	1776731	1777017	AluY	+
chr2	4820155	4820453	AluY	-
chr4	1708665	1708982	AluYb9	+
chr2	5209191	5209500	AluY	+
chr3	3873218	3873535	AluYb8	+
chr3	4040672	4040984	AluYb9	+
chr2	5507108	5507417	AluY	-
chr2	5523774	5524083	AluYa5	+
chr2	5547129	5547431	AluY	-
chr1	1931323	1931622	AluY	+
chr2	5884748	5885056	AluYa4_5	-
chr2	5902083	5902392	AluYa4_5	-
chr2	5977742	5978051	AluYa4_5	-
chr4	2021148	2021459	AluY	+
chr2	6560025	6560334	AluYa5	-
chr1	2548585	2548889	AluY	+
chr4	2295199	2295498	AluY	+
chr2	7058626	7058921	AluYd8	+
chr4	2314174	2314481	AluY	+
chr4	2441874	2442172	AluYa5	-
chr1	3668174	3668464	AluY	-
chr4	2523847	2524155	AluYb8	+
chr2	7999302	7999606	AluY	-
chr2	8145490	8145795	AluY	-
chr2	8264050	8264366	AluYb8	-
chr4	2551115	2551422	AluYa4_4	-
chr1	3810890	3811194	AluY	+
chr2	8499397	8499707	AluY	+
chr2	8608431	8608762	AluY	-
chr3	5474798	5475105	AluY	+
chr1	4155157	4155460	AluYb8	-
chr3	5862925	5863235	AluY	+
chr1	4560091	4560400	AluYb8	-
chr2	8980008	8980307	AluY	-
chr2	9018925	9019226	AluYa5	+
chr3	6297807	6298111	AluY	+
chr3	6382128	6382414	AluYd8	+
chr4	2722759	2723068	AluY	+
chr2	9230954	9231266	AluY	-
chr4	2852160	2852451	AluY	-
chr2	9342310	9342622	AluYb7_3	+
chr2	9343537	9343846	AluY	-
chr3	7447906	7448195	AluY	+
chr3	7706853	7707161	AluY	-
chr1	6218786	6219090	AluYa5	+
chr1	6233162	6233463	AluY	-
chr3	8187787	8188093	AluY	-
chr4	3218471	3218766	AluYa5	+
chr4	3268186	3268492	AluY	+
chr3	8519596	8519911	AluYb8	-
chr1	6400009	6400325	AluY	-
chr2	9786014	9786315	AluY	+
chr4	3457941	3458250	AluY	-
chr1	6464486	6464818	AluY	+
chr3	9164112	9164410	AluY	+
chr2	9959256	9959573	AluYb8	-
chr2	9977962	9978263	AluY	+
chr3	9270464	9270774	AluYb3a1	+
chr2	10057920	10058218	AluYa5	+
chr4	4041236	4041553	AluYb3a1	-
chr2	10074671	10074976	AluY	+
chr2	10253003	10253301	AluY	+
chr4	4352329	4352621	AluY	+
chr4	4449035	4449347	AluYc1	+
chr2	10495296	10495605	AluYa4_4	+
chr4	4766635	4766939	AluYa1_1	-
chr2	10681594	10681904	AluY	+
chr4	5044552	5044863	AluYb8	+
chr3	9844053	9844358	AluY	-
chr1	7217938	7218236	AluY	+
chr2	10838582	10838892	AluYb3a1	-
chr4	5694314	5694629	AluYb8	+
chr4	5834887	5835192	AluYa4b	-
chr3	10092783	10093091	AluYa5	+
chr4	6413272	6413578	AluY	-
chr2	11316652	11316953	AluYa5	-
chr3	10189995	10190297	AluYa5	-
chr3	10199822	10200133	AluY	-
chr4	6679770	6680087	AluYb8	-
chr3	10239602	10239913	AluY	+
chr3	10279210	10279517	AluY	+
chr2	11692856	11693152	AluY	+
chr3	10323003	10323311	AluYb3a2	-
chr2	11739638	11739945	AluY	-
chr3	10397476	10397788	AluYc1	+
chr4	6955067	6955381	AluYe5	+
chr2	11892560	11892856	AluYa5	-
chr4	6960617	6960911	AluYa5	-
chr3	10818802	10819100	AluY	-
chr3	10843896	10844204	AluYc1	-
chr2	12046718	12047012	AluY	-
chr2	12063623	12063932	AluY	+
chr2	12083139	12083445	AluY	+
chr3	11160745	11161027	AluY	-
chr2	12500626	12500936	AluYb8	+
chr2	12614743	12615053	AluYa1_1	-
chr3	11312906	11313206	AluYa4_3	-
chr3	11375219	11375522	AluY	-
chr1	8391855	8392151	AluY	-
chr1	8448378	8448678	AluY	-
chr3	11418214	11418512	AluY	-
chr1	8493610	8493919	AluYb8	-
chr2	13480301	13480604	AluY	-
chr3	11481798	11482097	AluYa5	-
chr1	8572074	8572391	AluYb8	-
chr1	8590734	8591049	AluYb8	-
chr2	14255883	14256185	AluY	-
chr3	11706576	11706886	AluY	-
chr3	11717580	11717882	AluY	+
chr2	14349953	14350260	AluYa4_4	+
chr4	8329056	8329357	AluY	+
chr4	8339395	8339698	AluYg6	-
chr4	8384439	8384743	AluYa1_1	+
chr4	8520398	8520698	AluY	+
chr2	15084143	15084454	AluY	+
chr2	15166299	15166615	AluYb9	+
chr2	15338969	15339269	AluY	+
chr3	12092217	12092534	AluYb7_1	-
chr1	8966648	8966951	AluY	-
chr1	8966960	8967268	AluYa4_5	-
chr3	12339517	12339826	AluYa5	+
chr2	15850946	15851254	AluYa5	-
chr3	12351958	12352261	AluYa5	-
chr4	9847048	9847353	AluYc1	-
chr4	9853869	9854175	AluYb8	-
chr4	9956835	9957143	AluY	+
chr1	9123742	9124053	AluYc1	-
chr2	16136279	16136584	AluY	-
chr4	10476791	10477098	AluY	-
chr1	9143922	9144222	AluYe2	+
chr2	16251117	16251429	AluYa5	-
chr4	10611669	10611967	AluYd8	-
chr4	10863654	10863964	AluYb8	-
chr2	16628693	16628999	AluYa3_3	-
chr2	16632764	16633075	AluY	+
chr2	16756842	16757177	AluYi6	+
chr3	12759777	12760087	AluY	-
chr4	11389617	11389933	AluYb8	+
chr4	11542610	11542916	AluYb8	-
chr2	17391498	17391796	AluY	+
chr4	11663507	11663808	AluYa5	+
chr2	17553951	17554253	AluYa5	-
chr4	11719457	11719766	AluYc1	+
chr4	12116953	12117268	AluYb8	+
chr3	12907939	12908246	AluY	+
chr3	12983821	12984119	AluY	+
chr3	13138353	13138659	AluY	-
chr1	9576824	9577131	AluYa5	-
chr4	12804807	12805121	AluYb8	+
chr1	9606233	9606541	AluY	-
chr2	18503025	18503329	AluYg6	+
chr1	9683337	9683646	AluYa5	+
chr1	9698509	9698808	AluY	+
chr1	9735162	9735471	AluYc1	+
chr4	14160044	14160364	AluY	-
chr2	20109210	20109524	AluY	-
chr4	14334163	14334480	AluYb8	+
chr3	14225973	14226270	AluYa5	+
chr2	20247170	20247477	AluYb8	+
chr2	20327121	20327452	AluY	-
chr4	14946445	14946737	AluYa5	-
chr1	9859418	9859718	AluY	+
chr1	9866656	9866966	AluY	+
chr2	20458412	20458727	AluYb6_2	-
chr4	15244730	15245036	AluYb8	-
chr2	20495975	20496270	AluY	+
chr3	14613839	14614141	AluYa4_3	+
chr1	9979133	9979450	AluY	+
chr2	20642330	20642634	AluYc1	-
chr2	20666679	20666976	AluYa4b	+
chr4	15770104	15770418	AluYb8	-
chr2	20798308	20798617	AluYa4b	-
chr1	10022260	10022554	AluY	+
chr4	15874382	15874691	AluYg6	+
chr2	20858297	20858608	AluYa5b1	-
chr4	15889512	15889856	AluY	-
chr3	15097439	15097733	AluY	+
chr4	15989497	15989798	AluY	-
chr2	21088864	21089156	AluYd2	+
chr2	21194515	21194815	AluYa5	+
chr4	16252894	16253198	AluY	-
chr4	16616412	16616715	AluYa5	+
chr4	16646878	16647187	AluYb8	+
chr2	22560394	22560709	AluYb8	+
chr4	17037524	17037841	AluYb8	-
chr1	10219449	10219765	AluY	+
chr4	17182606	17182902	AluY	-
chr2	22951910	22952219	AluYb8	+
chr2	23168535	23168835	AluYe4	+
chr2	23591532	23591831	AluYd2	+
chr1	10304674	10304969	AluY	-
chr3	15790603	15790918	AluYb8	-
chr2	23656911	23657216	AluY	+
chr3	16098985	16099285	AluY	-
chr3	16191188	16191481	AluYd8	-
chr4	17749263	17749571	AluY	+
chr4	17954038	17954337	AluY	-
chr1	10524145	10524448	AluY	-
chr3	16749396	16749702	AluYa4b	+
chr3	16966416	16966714	AluY	-
chr3	17326741	17327051	AluYc1	-
chr2	24290846	24291132	AluY	-
chr2	24308824	24309122	AluY	+
chr4	19299882	19300184	AluYa5	+
chr3	17731698	17732007	AluYa5	-
chr3	17789878	17790176	AluY	-
chr4	19643126	19643436	AluYa5	+
chr3	17918471	17918768	AluYa5	+
chr3	17948554	17948863	AluYa5	+
chr2	24543107	24543424	AluYb8	+
chr2	24557651	24557961	AluYc2	+
chr1	11064483	11064783	AluY	-
chr3	18755826	18756127	AluYa5	-
chr1	11096281	11096597	AluYb8	+
chr1	11138318	11138612	AluYa5	-
chr3	19460688	19460991	AluY	-
chr4	20971570	20971863	AluY	-
chr4	21050562	21050872	AluYc1	-
chr2	24798431	24798741	AluY	-
chr4	21195195	21195493	AluY	-
chr2	24986127	24986426	AluYe5	+
chr1	11347706	11348009	AluY	+
chr4	22050406	22050722	AluYb8	-
chr2	25227630	25227940	AluYb8	+
chr3	20252983	20253283	AluYa5	-
chr1	11551898	11552204	AluYa5	+
chr4	22511352	22511655	AluYc1	+
chr2	25269376	25269671	AluYe5	-
chr2	25371510	25371818	AluYa5	+
chr3	21151467	21151780	AluYb8	-
chr3	21261431	21261738	AluY	+
chr3	21289472	21289781	AluY	+
chr3	21457505	21457821	AluYb8	-
chr3	21644006	21644324	AluYb8	-
chr4	23717638	23717944	AluY	-
chr4	23721683	23721992	AluYb8	+
chr3	22417266	22417583	AluYb8	-
chr2	25685578	25685871	AluYa4_3	-
chr1	12051700	12052009	AluYa5	+
chr2	25772979	25773289	AluY	+
chr3	23111093	23111391	AluYc1	+
chr4	24532714	24533010	AluY	-
chr4	24987596	24987902	AluYe5	-
chr1	12286465	12286762	AluY	+
chr1	12320073	12320381	AluY	-
chr1	12421444	12421750	AluYa5	-
chr4	25326584	25326889	AluYe2	+
chr3	23897039	23897349	AluY	+
chr1	12575829	12576117	AluY	-
chr4	25497165	25497466	AluYa5	+
chr2	26268108	26268407	AluY	-
chr3	24371515	24371819	AluYb8	+
chr3	24552823	24553136	AluYa4_5	-
chr3	24819527	24819836	AluYa5	-
chr3	25031260	25031589	AluYb6_2	-
chr1	13026378	13026676	AluY	+
chr4	25920512	25920825	AluYb8	-
chr1	13340537	13340835	AluY	-
chr2	26879110	26879426	AluYb8	-
chr3	26712503	26712805	AluYa5	-
chr3	26727564	26727869	AluY	-
chr4	26257143	26257452	AluY	+
chr3	26734540	26734843	AluYg6a2	+
chr3	26786720	26787028	AluYa1_1	+
chr3	26884839	26885152	AluYb7_4	-
chr3	27062304	27062605	AluY	-
chr3	27177595	27177902	AluY	-
chr4	26313745	26314052	AluY	-
chr4	26331235	26331534	AluY	+
chr1	13534371	13534676	AluY	-
chr3	27333138	27333432	AluY	-
chr4	26345854	26346156	AluY	-
chr2	27090313	27090622	AluYa5	-
chr2	27196415	27196722	AluYb8	-
chr4	26647464	26647766	AluYa5	+
chr4	26742697	26743008	AluYb8	+
chr1	13755231	13755536	AluY	-
chr2	27470018	27470312	AluY	-
chr3	27793625	27793935	AluYb7_3	+
chr4	27755463	27755765	AluYa5	-
chr1	13999736	14000036	AluYb8	+
chr1	14021073	14021372	AluY	-
chr3	28167468	28167782	AluYb8	-
chr1	14165517	14165828	AluY	+
chr1	14258754	14259054	AluYa4b	-
chr1	14268754	14269067	AluYb7_2	+
chr4	28564302	28564610	AluYc1	+
chr1	14327278	14327576	AluYa5	-
chr3	28495329	28495634	AluY	-
chr2	27669548	27669865	AluYb8	-
chr2	27707177	27707479	AluY	+
chr3	28978956	28979265	AluYb9	-
chr3	29055801	29056117	AluYb8	+
chr3	29173078	29173377	AluYa5	-
chr4	29345183	29345482	AluYc1	+
chr4	29422865	29423173	AluYb8	+
chr4	29661121	29661437	AluYb7_4	-
chr4	29724840	29725149	AluY	+
chr3	29620279	29620591	AluYb8	-
chr3	29780663	29780972	AluY	+
chr3	29963697	29964012	AluYb8	+
chr3	29971593	29971902	AluY	-
chr2	28006493	28006803	AluY	+
chr2	28006840	28007149	AluYa5	-
chr4	30228000	30228311	AluY	+
chr4	30468559	30468868	AluYa5	-
chr3	30567110	30567406	AluYe2	+
chr4	30543664	30543974	AluY	-
chr2	28263159	28263466	AluYa4b	-
chr2	28353949	28354247	AluYa4_5	-
chr4	30965845	30966162	AluY	-
chr4	31084442	31084759	AluY	+
chr4	31205823	31206134	AluYb3a1	-
chr3	31532899	31533208	AluYa5	-
chr3	31594314	31594621	AluYg6	+
chr4	31363471	31363768	AluYg6	+
chr4	31406687	31406996	AluYa4_3	+
chr3	31719292	31719600	AluYb8	+
chr1	15744796	15745100	AluY	-
chr4	32197082	32197378	AluY	+
chr4	32540614	32540919	AluYc1	+
chr4	32744329	32744641	AluYb8	-
chr1	15971077	15971387	AluY	-
chr1	15979037	15979349	AluY	+
chr4	33331166	33331474	AluYb6_2	-
chr4	33457435	33457739	AluY	-
chr4	33473420	33473729	AluYa5	+
chr4	33525921	33526223	AluYa5	+
chr4	33846038	33846338	AluYa5	-
chr2	29252341	29252636	AluY	+
chr4	34202531	34202840	AluYa5	-
chr4	34222945	34223261	AluYb7_3	+
chr4	34233433	34233732	AluY	-
chr4	34531641	34531950	AluYa5	-
chr2	29668684	29668992	AluYa5	+
chr2	29813656	29813966	AluY	+
chr4	34853659	34853962	AluY	-
chr2	29975205	29975513	AluYg6a2	-
chr1	16186401	16186704	AluY	-
chr3	32693077	32693389	AluYa5	+
chr4	35483417	35483725	AluYb8	+
chr4	35682783	35683093	AluYc1	+
chr3	32771250	32771559	AluYa5	-
chr2	30496983	30497284	AluY	-
chr4	36003756	36004068	AluYb8	-
chr2	30567716	30567997	AluY	+
chr2	30580813	30581112	AluY	-
chr4	36469922	36470231	AluYa4_5	+
chr2	30759966	30760266	AluYb8	+
chr2	30776401	30776705	AluYb8	+
chr4	36842772	36843089	AluYb8	-
chr4	36908106	36908414	AluYc1	+
chr4	37007309	37007614	AluYb7_4	+
chr2	31091353	31091664	AluYa5	+
chr4	37224759	37225063	AluYb8	-
chr4	37231468	37231765	AluY	+
chr2	31342741	31343045	AluYc2	+
chr2	31915467	31915765	AluYd8	-
chr2	31923055	31923355	AluY	-
chr4	37685422	37685726	AluY	+
chr2	32090881	32091188	AluYa5	-
chr4	37766293	37766609	AluYb3a1	+
chr4	37873308	37873614	AluY	+
chr3	33300948	33301251	AluYe5	+
chr2	32226102	32226406	AluY	-
chr1	17000927	17001237	AluYb7_4	+
chr4	38223902	38224207	AluY	+
chr2	32293036	32293345	AluY	-
chr4	38376108	38376425	AluY	-
chr4	38486740	38487049	AluYb7_2	-
chr3	33612508	33612804	AluYe2	-
chr3	33628610	33628915	AluY	-
chr3	33803065	33803375	AluY	+
chr3	33882926	33883229	AluY	-
chr4	38883652	38883962	AluYb8	+
chr3	33976386	33976687	AluYa5	-
chr3	34016023	34016339	AluYb8	+
chr1	17684781	17685090	AluYe5	+
chr2	32599534	32599838	AluY	-
chr3	34797056	34797365	AluYa4_1	-
chr1	17705607	17705908	AluYe5	-
chr3	34895350	34895650	AluYb8	-
chr3	34954593	34954892	AluYa8	+
chr3	35021322	35021631	AluYa5	+
chr3	35051669	35051985	AluYb8	-
chr3	35457966	35458283	AluYb6_2	-
chr2	32762752	32763057	AluY	+
chr3	36108132	36108439	AluYa1_1	-
chr1	17829997	17830304	AluY	-
chr3	36535361	36535670	AluY	+
chr3	36876529	36876836	AluYa5	+
chr2	32992511	32992827	AluYb6_2	-
chr3	37013390	37013720	AluY	+
chr2	33363916	33364224	AluYc1	-
chr4	39623694	39624001	AluY	-
chr3	37327626	37327943	AluYb5	-
chr1	19240346	19240624	AluYf1	-
chr2	33781299	33781613	AluYb8	-
chr3	37799533	37799844	AluYb8	+
chr2	33957152	33957459	AluYa5	-
chr2	33972080	33972388	AluY	+
chr3	37990296	37990610	AluYb8	-
chr2	34152176	34152484	AluYa5	-
chr3	38170082	38170381	AluY	-
chr4	39909196	39909504	AluY	-
chr1	19767273	19767583	AluY	+
chr1	19790784	19791085	AluY	-
chr2	34637462	34637760	AluYd8	-
chr2	34643644	34643937	AluYc1	-
chr4	39980917	39981219	AluY	-
chr1	19834954	19835271	AluYb8	+
chr2	34869932	34870242	AluY	-
chr3	38612737	38613043	AluY	-
chr3	38760874	38761183	AluYa5	-
chr2	35386974	35387276	AluY	-
chr3	39120242	39120538	AluYa5	+
chr2	35725209	35725539	AluY	+
chr2	35816599	35816901	AluYa5	+
chr3	39215978	39216279	AluY	+
chr2	35931369	35931682	AluYb7_4	-
chr4	40084322	40084619	AluY	-
chr3	39327860	39328169	AluYb8	+
chr2	36090523	36090832	AluYa5	+
chr2	36217384	36217698	AluYc1	+
chr1	20243906	20244210	AluY	+
chr2	36955675	36955984	AluYa5	+
chr3	39959416	39959704	AluY	-
chr3	40171867	40172170	AluY	-
chr3	40347145	40347452	AluYa5	-
chr1	20498246	20498555	AluY	-
chr4	40433394	40433700	AluY	+
chr4	40447010	40447309	AluY	+
chr3	40489631	40489936	AluY	+
chr3	40534318	40534595	AluY	-
chr2	37261475	37261782	AluYa5	+
chr4	40602370	40602664	AluY	+
chr2	37391452	37391761	AluYa5	-
chr1	21001659	21001956	AluY	+
chr3	41358555	41358865	AluYb8	-
chr3	41523037	41523346	AluYa5	+
chr3	41620977	41621282	AluYg6	-
chr4	40794487	40794782	AluYe5	+
chr2	38321729	38322026	AluY	+
chr4	40974164	40974472	AluY	+
chr4	41034792	41035099	AluYg6	-
chr1	21409250	21409560	AluY	+
chr4	41103200	41103517	AluYb8	+
chr1	21462395	21462695	AluYb8	+
chr4	41428032	41428337	AluYa5	-
chr2	38851430	38851728	AluYd8	-
chr3	42490372	42490687	AluYb8	+
chr3	42491696	42491999	AluYa5	+
chr1	21627706	21628015	AluYe5	+
chr3	42640903	42641197	AluYa5	+
chr4	41965489	41965792	AluYa4_5	+
chr1	21878213	21878517	AluYe2	-
chr2	39040519	39040813	AluY	-
chr1	21907688	21907990	AluY	-
chr3	43018291	43018605	AluYb8	+
chr3	43031111	43031420	AluYa5	-
chr2	39071491	39071826	AluYa4_5	+
chr2	39074944	39075235	AluY	+
chr3	43267135	43267431	AluYe5	-
chr2	39128975	39129299	AluY	+
chr3	43423730	43424029	AluYc1	+
chr3	43437839	43438128	AluY	-
chr2	39333450	39333759	AluYa5	+
chr1	22146748	22147044	AluYd2	+
chr4	43027712	43028009	AluY	+
chr4	43330898	43331210	AluYa5	-
chr4	43398527	43398831	AluY	+
chr3	44123875	44124163	AluY	+
chr2	39490414	39490719	AluY	-
chr4	43641547	43641849	AluYc2	+
chr2	39515912	39516219	AluY	+
chr2	39592572	39592884	AluYb8	-
chr4	44319242	44319555	AluYb8	-
chr4	44337886	44338193	AluYa4_4	+
chr4	44509395	44509703	AluYg6	+
chr1	22420788	22421089	AluYc1	-
chr2	39935550	39935856	AluY	-
chr2	39994463	39994765	AluYa5	+
chr4	45567685	45568002	AluYb8	-
chr2	40442496	40442811	AluYb8	+
chr3	44742929	44743238	AluYb8	-
chr4	45701595	45701901	AluYe5	-
chr4	45993708	45994005	AluYb7_2	-
chr2	40793911	40794220	AluYa5	+
chr4	46150729	46151028	AluYb8	-
chr2	40978149	40978469	AluYb6_2	-
chr4	46613060	46613371	AluYa5	+
chr4	46638036	46638331	AluYa4_5	-
chr2	41385025	41385329	AluYa5	-
chr1	23084402	23084710	AluYc1	-
chr3	45047893	45048207	AluY	-
chr2	41638345	41638640	AluY	+
chr4	46907828	46908145	AluYb8	-
chr4	47010871	47011180	AluY	-
chr2	41887771	41888070	AluY	-
chr2	41904233	41904539	AluY	+
chr4	47127573	47127871	AluYa5	-
chr2	42260545	42260846	AluYa4_3	+
chr1	23368935	23369244	AluYa5	-
chr3	45478005	45478313	AluYb8	+
chr4	47791756	47792045	AluY	+
chr1	23546330	23546639	AluYa4_5	+
chr4	48101920	48102212	AluYd8	+
chr3	45768359	45768676	AluYb8	-
chr2	42618736	42619041	AluYa5	-
chr4	48280573	48280883	AluYa5	-
chr1	23662330	23662625	AluYa4b	+
chr4	48616833	48617142	AluY	-
chr3	46549807	46550124	AluYb8	-
chr1	23788511	23788816	AluY	-
chr2	42765899	42766213	AluYb8	-
chr1	23862794	23863091	AluY	+
chr1	23954517	23954823	AluYe2	-
chr1	23968364	23968674	AluY	-
chr4	52894523	52894811	AluYg6	+
chr2	43300027	43300333	AluYa4b	+
chr4	53476080	53476389	AluYg6	-
chr1	24246028	24246338	AluY	-
chr4	53674356	53674658	AluYc1	+
chr1	24274867	24275161	AluY	+
chr4	53999214	53999517	AluY	+
chr1	24317888	24318176	AluYd2	-
chr4	54113745	54114060	AluYb6_2	+
chr2	43658985	43659294	AluYa5	-
chr2	43694040	43694345	AluYc1	+
chr3	47458106	47458415	AluYa5	-
chr4	54204737	54205046	AluYa4b	-
chr3	47467944	47468225	AluY	-
chr3	47513642	47513940	AluYb8	+
chr1	24402994	24403303	AluYa5	-
chr3	47545111	47545403	AluY	+
chr3	47559997	47560304	AluY	-
chr4	54983141	54983445	AluYe5	-
chr4	54990717	54991025	AluY	+
chr3	47722032	47722336	AluYa5	-
chr3	47725461	47725749	AluYa3_4	+
chr1	24826606	24826916	AluY	+
chr4	55353184	55353501	AluYb8	-
chr4	55406457	55406756	AluYa5	+
chr1	24958422	24958739	AluYb6_2	+
chr4	55482437	55482746	AluYa8	+
chr1	24968662	24968950	AluY	-
chr3	47828214	47828507	AluY	+
chr4	55929420	55929722	AluY	-
chr4	55998571	55998888	AluYb8	-
chr3	47903965	47904266	AluY	-
chr4	56221344	56221648	AluY	+
chr3	47971654	47971971	AluYb8	+
chr1	25165801	25166089	AluY	-
chr2	44783590	44783907	AluYb8	-
chr1	25324689	25325006	AluYb8	-
chr3	48088303	48088624	AluY	+
chr1	25540926	25541232	AluYa5	+
chr3	48147300	48147606	AluY	+
chr4	56594477	56594784	AluYa5	-
chr1	25587890	25588193	AluY	-
chr1	25658226	25658529	AluY	-
chr4	56938012	56938315	AluYf1	+
chr2	45978949	45979254	AluYa5	-
chr3	48280634	48280949	AluYb9	+
chr2	46056931	46057236	AluYc1	+
chr2	46108011	46108310	AluYa4_4	+
chr2	46249941	46250249	AluYb9	+
chr4	57082865	57083182	AluYb8	+
chr1	25897069	25897369	AluY	+
chr1	25952840	25953148	AluY	-
chr4	57242953	57243260	AluYa5	+
chr4	57252678	57252995	AluYb8	+
chr2	46752332	46752628	AluYd2	+
chr3	48532373	48532669	AluY	-
chr2	46849227	46849524	AluY	+
chr4	57363374	57363684	AluY	-
chr2	46910142	46910448	AluYa5	-
chr3	48644465	48644773	AluY	-
chr3	48653036	48653339	AluYa5	+
chr1	26236139	26236442	AluY	+
chr3	48659799	48660095	AluY	-
chr2	47118522	47118822	AluY	+
chr4	57602925	57603229	AluYc1	+
chr2	47391095	47391405	AluY	+
chr1	26489825	26490134	AluYa5	-
chr4	57751703	57751994	AluY	+
chr3	48943366	48943662	AluYc1	+
chr2	47694284	47694576	AluYd2	-
chr4	58001569	58001886	AluYb8	-
chr4	58060821	58061131	AluYb8	-
chr2	47802089	47802392	AluY	+
chr2	47892708	47893010	AluY	-
chr2	47899282	47899583	AluYa5	+
chr1	26835370	26835685	AluYb8	-
chr4	58583366	58583672	AluYc1	+
chr1	26853231	26853525	AluYc1	+
chr3	49197275	49197568	AluY	-
chr3	49197760	49198070	AluYa4b	-
chr4	59194198	59194507	AluY	+
chr3	49238430	49238725	AluY	-
chr1	26953888	26954199	AluY	-
chr4	59607606	59607915	AluYa5	+
chr1	26961445	26961727	AluYb3a2	-
chr4	60330984	60331314	AluY	+
chr2	48181265	48181573	AluY	+
chr4	61146806	61147111	AluYa5	+
chr3	49391453	49391770	AluY	-
chr3	49394258	49394570	AluY	+
chr1	27163048	27163358	AluY	-
chr1	27193149	27193458	AluYg6	-
chr4	61452559	61452869	AluY	-
chr1	27200241	27200559	AluYb8	-
chr4	61524317	61524614	AluYa5	-
chr4	61569247	61569558	AluYa5	-
chr1	27251750	27252059	AluYe2	+
chr4	61906140	61906447	AluYa5	+
chr4	62124861	62125187	AluY	+
chr3	49494295	49494604	AluYa5	-
chr1	27339863	27340172	AluY	+
chr4	62616228	62616530	AluYa5	+
chr3	49554421	49554725	AluY	-
chr3	49564677	49564986	AluYb3a2	+
chr4	62728947	62729254	AluYa5	-
chr4	62735035	62735351	AluYb8	+
chr4	62740508	62740825	AluYb8	-
chr1	27416735	27417031	AluY	+
chr2	49158765	49159072	AluYe5	-
chr2	49212837	49213151	AluYb8	-
chr2	49612897	49613206	AluYa5	-
chr4	63219233	63219534	AluY	+
chr2	49720173	49720480	AluYa5	+
chr2	49725345	49725646	AluY	-
chr2	49800275	49800578	AluYa5a1	-
chr1	27513375	27513683	AluYb8	+
chr2	49956763	49957070	AluYa5	+
chr2	49967677	49967981	AluY	+
chr2	50037802	50038111	AluYb8	-
chr2	50092406	50092723	AluYb8	-
chr3	49839601	49839907	AluY	-
chr2	50297627	50297927	AluYa4b	+
chr1	27586586	27586895	AluY	-
chr3	49923587	49923891	AluYb8	+
chr3	49931051	49931361	AluY	+
chr4	64442556	64442873	AluYb7_3	-
chr1	27619642	27619944	AluY	+
chr2	50708895	50709205	AluYa5	-
chr4	64593637	64593945	AluY	-
chr1	27722666	27722973	AluY	-
chr4	65079677	65079989	AluYb6_2	-
chr2	51269367	51269677	AluYc1	-
chr4	65099960	65100255	AluYc1	+
chr4	65199457	65199773	AluYb7_4	+
chr2	51508029	51508345	AluYb8	-
chr1	27797574	27797876	AluYa5	+
chr1	27804129	27804438	AluYa5	+
chr3	50052865	50053164	AluY	-
chr2	51958521	51958813	AluY	-
chr2	51977022	51977315	AluYb7_4	-
chr2	52028932	52029235	AluYc1	-
chr2	52095401	52095710	AluYa5	-
chr2	52199132	52199450	AluY	-
chr2	52382992	52383302	AluYa5	+
chr2	52400447	52400753	AluYa5	+
chr2	52528816	52529155	AluYa5	-
chr2	52540043	52540336	AluY	+
chr1	27969031	27969342	AluY	+
chr4	66396715	66397054	AluYb8	-
chr2	52573934	52574237	AluYa5	+
chr4	66542829	66543134	AluYc1	-
chr2	52675893	52676178	AluY	+
chr2	52733000	52733306	AluYg6	+
chr4	67261813	67262123	AluYb8	+
chr4	67337783	67338091	AluYa5a2	+
chr4	67537949	67538253	AluYa5	+
chr1	28162916	28163228	AluY	-
chr2	53871650	53871960	AluYc1	-
chr4	67865607	67865917	AluY	+
chr4	68293543	68293846	AluY	+
chr1	28247808	28248112	AluYb8	+
chr2	54084084	54084403	AluYb6_2	-
chr4	68657840	68658148	AluYb9	+
chr2	54148724	54149017	AluYa4_5	+
chr3	51138541	51138850	AluYb8	-
chr4	68682641	68682921	AluY	-
chr4	68986096	68986405	AluYa5	-
chr4	69036905	69037214	AluY	-
chr3	51528126	51528429	AluY	-
chr3	51538053	51538350	AluY	-
chr1	28579417	28579727	AluYb8	-
chr4	69790874	69791170	AluYc1	+
chr4	69959848	69960165	AluYc1	-
chr3	51764997	51765295	AluY	+
chr3	51813832	51814135	AluY	-
chr2	55158091	55158392	AluY	-
chr1	28693690	28693999	AluY	-
chr1	28706563	28706866	AluYc1	-
chr3	51946419	51946727	AluY	+
chr4	71434413	71434721	AluY	-
chr1	28849536	28849830	AluY	-
chr4	71703667	71703955	AluYd2	+
chr1	28870541	28870849	AluYb7_3	+
chr3	52508327	52508611	AluY	-
chr3	52533634	52533939	AluYa5b2	+
chr1	28909904	28910220	AluY	-
chr4	71801565	71801867	AluYa5	-
chr4	71886780	71887091	AluYb10	-
chr4	71908210	71908510	AluYa5	-
chr1	28973209	28973509	AluY	-
chr3	52709850	52710159	AluYa5	+
chr1	29001221	29001530	AluYa5	-
chr4	72198158	72198448	AluYd8	-
chr1	29022169	29022479	AluYa5	+
chr2	55922999	55923308	AluYb8	+
chr3	52800722	52801022	AluYb8	+
chr2	55935437	55935743	AluYe2	-
chr1	29049338	29049646	AluY	+
chr2	56022277	56022598	AluYb8	+
chr2	56083540	56083843	AluYa5	-
chr4	72784944	72785253	AluYe5	+
chr4	72785729	72786024	AluYd8	-
chr4	72904771	72905074	AluY	-
chr1	29088623	29088909	AluY	+
chr4	72993069	72993379	AluY	-
chr3	53046420	53046717	AluY	-
chr4	73537353	73537651	AluY	+
chr2	56850124	56850434	AluY	-
chr2	57056882	57057189	AluYb8	+
chr2	57220023	57220330	AluYa5	-
chr2	57342739	57343056	AluYb8	-
chr2	57429967	57430270	AluYc1	+
chr2	57672674	57672984	AluYc1	-
chr2	57723722	57724019	AluY	-
chr4	74020477	74020775	AluYa5	+
chr2	58219668	58219970	AluYb8	-
chr2	58240725	58241017	AluYd8	+
chr2	58361465	58361775	AluYb8	+
chr4	74307002	74307303	AluY	+
chr2	58539318	58539632	AluYb8	+
chr3	53408092	53408386	AluY	-
chr1	29380065	29380370	AluY	-
chr1	29382467	29382799	AluY	+
chr4	74787615	74787930	AluYb7_4	-
chr4	74820867	74821165	AluY	-
chr2	58800611	58800920	AluYg6	-
chr4	74985219	74985522	AluY	+
chr2	59019541	59019843	AluYa5	-
chr4	75229203	75229506	AluYg6	-
chr2	59269356	59269670	AluYb8	+
chr2	59292676	59292990	AluYa5	+
chr1	29463628	29463923	AluYd2	+
chr1	29466783	29467094	AluY	+
chr2	59547601	59547910	AluY	+
chr4	75541964	75542259	AluYg6	+
chr1	29501926	29502235	AluY	+
chr2	60066050	60066367	AluYb8	+
chr2	60207024	60207331	AluYa4_3	-
chr2	60243150	60243462	AluY	-
chr4	75944934	75945247	AluYb8	+
chr2	60411754	60412061	AluYa4b	+
chr4	76394277	76394592	AluYb8	-
chr3	54314077	54314407	AluY	-
chr4	76505905	76506209	AluYc1	-
chr4	76514480	76514787	AluYa5	-
chr4	76528168	76528483	AluYb9	-
chr1	30184096	30184401	AluYb6_2	-
chr4	76535106	76535415	AluY	+
chr3	54694176	54694486	AluY	-
chr3	54843204	54843644	AluYb8	-
chr4	76674933	76675238	AluY	-
chr3	55274717	55275016	AluYa4_4	+
chr3	55380640	55380940	AluYe5	+
chr2	61067411	61067710	AluY	-
chr3	55637379	55637690	AluY	+
chr3	55976306	55976624	AluYa5	-
chr3	56315184	56315488	AluYa5	+
chr1	31727208	31727508	AluY	-
chr2	61622652	61622946	AluYd8	+
chr3	57058514	57058814	AluY	-
chr4	78342510	78342811	AluYa5	+
chr1	32023548	32023865	AluYb8	-
chr4	78584515	78584827	AluYb8	+
chr3	57284825	57285134	AluYc1	-
chr3	57306639	57306926	AluY	-
chr2	61808376	61808687	AluY	+
chr1	32307609	32307905	AluYd8	-
chr3	57406355	57406665	AluY	+
chr1	32317486	32317794	AluYc1	-
chr1	32388931	32389234	AluYc1	-
chr2	61885526	61885830	AluY	-
chr2	61959492	61959787	AluY	-
chr4	79361168	79361485	AluYb6_2	-
chr1	32453617	32453919	AluY	+
chr1	32470021	32470316	AluY	-
chr3	57617444	57617748	AluY	-
chr4	79599838	79600154	AluYb9	+
chr1	32515253	32515561	AluY	-
chr1	32530797	32531102	AluY	+
chr4	79891099	79891406	AluY	-
chr4	80205743	80206062	AluYb6_2	+
chr3	57747493	57747801	AluYb8	+
chr4	80353997	80354314	AluYb8	-
chr2	62212177	62212484	AluY	-
chr4	81024463	81024767	AluYa5	+
chr1	32691342	32691644	AluY	+
chr3	57921751	57922058	AluY	+
chr4	81302548	81302865	AluYb8	-
chr4	81368247	81368588	AluYa5	-
chr4	81414911	81415228	AluYb7_2	-
chr4	81643773	81644072	AluYe5	+
chr1	32763379	32763689	AluY	-
chr1	32766766	32767075	AluY	+
chr4	81991531	81991841	AluYc1	+
chr2	62457109	62457426	AluYb8	-
chr4	82076047	82076351	AluYa4_1	+
chr2	62542231	62542539	AluY	+
chr1	32870981	32871280	AluYa5	+
chr1	32956181	32956489	AluY	-
chr1	32970151	32970454	AluY	+
chr2	62725570	62725888	AluYa4_3	+
chr4	83130968	83131289	AluYa2	-
chr4	83149092	83149386	AluY	+
chr4	83246536	83246822	AluY	+
chr4	83367843	83368158	AluYb8	-
chr4	83369930	83370234	AluYa5	+
chr4	83395522	83395832	AluYc1	-
chr3	58701870	58702189	AluYb3a1	-
chr3	58856333	58856650	AluYb8	+
chr3	59051453	59051766	AluYb8	-
chr3	59113760	59114069	AluYa5b1	-
chr3	59125233	59125545	AluYa5	+
chr1	33192594	33192902	AluYa5	-
chr3	59190054	59190367	AluYc1	-
chr3	59386008	59386315	AluYb10	+
chr2	63933732	63934049	AluYb6_2	-
chr2	63960318	63960635	AluYb8	-
chr4	83727973	83728279	AluY	+
chr1	33267540	33267847	AluYa4_4	-
chr2	64104846	64105163	AluYb8	+
chr3	60363198	60363513	AluYb7_3	-
chr4	83940510	83940808	AluYe4	+
chr3	60517008	60517310	AluYc1	-
chr3	60519879	60520196	AluYb8	+
chr1	33465393	33465699	AluYa5	+
chr4	83977670	83977960	AluY	+
chr2	64775246	64775563	AluYb8	+
chr3	61006990	61007296	AluYa5	+
chr3	61068982	61069281	AluYe2	+
chr1	33579943	33580253	AluY	-
chr2	64955684	64955985	AluYa5	+
chr3	61409964	61410272	AluY	-
chr3	61475062	61475371	AluYa4_5	-
chr1	33885214	33885509	AluYc1	-
chr2	65341696	65342008	AluYb7_4	+
chr4	84496021	84496328	AluYe5	-
chr1	34973115	34973416	AluYa5	+
chr2	65395617	65395920	AluY	+
chr1	35358492	35358803	AluYb8	+
chr2	65474441	65474737	AluY	+
chr2	65477217	65477515	AluY	+
chr1	35445652	35445968	AluYb8	-
chr3	62579828	62580135	AluYa5	-
chr4	85623968	85624277	AluYe5	+
chr4	85665725	85666033	AluYa5a1	+
chr1	35582437	35582731	AluYc5	-
chr2	65799966	65800267	AluY	-
chr2	65807516	65807817	AluYe5	-
chr3	63326096	63326394	AluYa5	-
chr2	65868143	65868468	AluY	+
chr4	86119297	86119594	AluYc1	-
chr2	65886943	65887251	AluYa5b1	+
chr2	65903702	65904011	AluYa5	+
chr3	63660823	63661120	AluY	+
chr4	86310523	86310830	AluYa5	-
chr1	35684427	35684727	AluYc1	+
chr2	66068377	66068686	AluY	-
chr2	66176227	66176544	AluYb6_2	+
chr4	86462296	86462605	AluYa5	-
chr4	86564393	86564710	AluYb10	-
chr3	63840403	63840706	AluYa5	+
chr2	66377859	66378168	AluYa5	+
chr1	35724438	35724736	AluYd8	-
chr3	63851286	63851599	AluYa5	+
chr4	86660768	86661078	AluYc1	-
chr4	86668575	86668858	AluY	+
chr1	35749562	35749876	AluYb6_2	-
chr3	64076451	64076761	AluY	-
chr2	66833055	66833372	AluYb8	-
chr2	66861553	66861862	AluYa5	+
chr4	87225537	87225844	AluY	-
chr1	35855074	35855370	AluY	+
chr4	87317217	87317515	AluY	+
chr1	35895547	35895848	AluYg6	-
chr3	64681959	64682268	AluYa5	+
chr3	65088230	65088518	AluY	-
chr4	87733182	87733486	AluYa5	+
chr3	65360863	65361161	AluY	-
chr3	65502394	65502702	AluYa4b	-
chr2	68436209	68436519	AluYa5	+
chr4	88032151	88032468	AluYc1	-
chr1	36270731	36271039	AluY	-
chr2	68688415	68688727	AluYb7_4	-
chr4	88241535	88241838	AluY	-
chr4	88291910	88292203	AluYc1	-
chr3	66332421	66332734	AluYb8	-
chr4	88582363	88582673	AluYe5	-
chr4	88775648	88775952	AluYb8	-
chr1	36658158	36658464	AluY	-
chr4	88975803	88976105	AluY	-
chr4	89037694	89038004	AluY	-
chr4	89107790	89108094	AluYa5	+
chr1	36721840	36722125	AluY	-
chr3	67038805	67039110	AluYb8	-
chr3	67119260	67119561	AluYb8	-
chr2	69986963	69987263	AluY	-
chr1	36779569	36779875	AluY	-
chr3	67492429	67492733	AluYa5	-
chr1	36836874	36837187	AluY	+
chr4	89248504	89248821	AluYb8	+
chr3	67619030	67619337	AluYc1	+
chr4	89324625	89324939	AluY	+
chr3	68280495	68280809	AluYb8	-
chr4	89522926	89523229	AluYa5	+
chr1	37097863	37098172	AluYb7_4	+
chr3	68662461	68662770	AluYa5	-
chr4	89681474	89681783	AluY	+
chr2	70339790	70340099	AluY	+
chr1	37476329	37476641	AluYb8	-
chr4	89946397	89946714	AluYb8	-
chr2	70416568	70416866	AluYe2	+
chr2	70427569	70427875	AluYc1	+
chr4	90267560	90267871	AluYa5	-
chr4	90362324	90362633	AluYa5	-
chr4	90448833	90449141	AluY	+
chr4	90548300	90548615	AluYb9	-
chr2	70484733	70485036	AluY	-
chr4	90910991	90911284	AluY	-
chr3	69363009	69363319	AluYc1	+
chr2	70580663	70580970	AluY	-
chr4	91324369	91324678	AluYa5	+
chr4	91381196	91381496	AluYg6a2	+
chr4	91382206	91382517	AluYa5	-
chr2	70783057	70783368	AluYa5	+
chr4	91495403	91495718	AluYb6_2	-
chr3	69677334	69677651	AluYb8	+
chr3	69740667	69740980	AluYa5	-
chr3	69898106	69898414	AluYa5	-
chr3	70038136	70038423	AluYd2	-
chr3	70236579	70236886	AluY	-
chr4	92345153	92345467	AluYb8	-
chr4	92403272	92403583	AluYb6_2	+
chr1	38407329	38407631	AluYc1	+
chr1	38407820	38408122	AluY	+
chr3	70415123	70415440	AluYb8	-
chr3	70476609	70476907	AluYg5b3	+
chr4	93028886	93029189	AluYa5	-
chr2	71425416	71425714	AluYc1	-
chr1	38490067	38490378	AluYb8	-
chr4	93393074	93393383	AluYa4b	-
chr2	71521392	71521696	AluY	-
chr1	38794758	38795063	AluYb8	+
chr2	71667720	71668037	AluYb8	+
chr4	94121436	94121750	AluYc1	+
chr1	39185232	39185542	AluY	+
chr4	94546785	94547093	AluY	+
chr4	94704942	94705250	AluYa5	+
chr4	94791493	94791794	AluY	+
chr1	39336184	39336500	AluYb8	+
chr1	39370422	39370728	AluYc1	+
chr3	71901519	71901827	AluYa5	-
chr4	95203244	95203545	AluYc1	-
chr4	95498973	95499280	AluYa5	-
chr1	39504713	39505019	AluY	+
chr4	95636612	95636918	AluY	-
chr1	39553638	39553943	AluYe2	-
chr2	73430947	73431256	AluYg6a2	+
chr4	95870457	95870766	AluYb7_3	-
chr4	95964045	95964362	AluYb8	+
chr4	96179895	96180211	AluYb8	-
chr3	72907401	72907680	AluY	+
chr1	39690877	39691187	AluYb8	-
chr3	72919546	72919861	AluYb8	-
chr1	39722980	39723273	AluY	-
chr1	39730331	39730645	AluYb9	-
chr3	72962177	72962488	AluY	-
chr4	96835239	96835556	AluYb8	-
chr4	96851873	96852167	AluYd8	+
chr1	39830168	39830463	AluY	-
chr4	97050396	97050704	AluYb8	-
chr4	97305780	97306092	AluY	+
chr4	97572115	97572429	AluYb11	+
chr4	97897221	97897531	AluYa5	-
chr4	97974966	97975265	AluY	+
chr4	97980575	97980879	AluYg6a2	+
chr4	98110657	98110966	AluYa5	+
chr4	98133386	98133689	AluYa5	-
chr4	98156058	98156358	AluYa5	+
chr4	98181278	98181586	AluYa5	+
chr4	98375384	98375700	AluYb8	+
chr4	98590666	98590974	AluYb8	+
chr2	74400797	74401101	AluY	+
chr4	99275204	99275512	AluYb8	-
chr2	74497519	74497823	AluY	+
chr3	73989717	73990026	AluYa5	-
chr2	74511286	74511606	AluYb8	-
chr2	74530979	74531275	AluYa5	-
chr2	74609918	74610238	AluYb6_2	+
chr3	74265908	74266215	AluYa4_5	+
chr3	74402626	74402916	AluY	+
chr1	40438705	40439014	AluY	-
chr3	74750185	74750479	AluY	-
chr3	74765426	74765735	AluYc1	-
chr1	40488022	40488340	AluYb8	-
chr3	75049045	75049349	AluYa5	-
chr2	74880311	74880618	AluYg5b3	+
chr3	75114403	75114712	AluYa8	-
chr3	75116272	75116578	AluYa5	-
chr3	75183844	75184124	AluYc1	-
chr4	99878764	99879082	AluYb6_2	-
chr4	99895754	99896059	AluY	-
chr2	75000727	75001026	AluY	+
chr1	40635007	40635317	AluYb3a1	+
chr4	100007814	100008118	AluY	+
chr4	100023051	100023368	AluYb7_1	+
chr4	100070300	100070604	AluYa5	-
chr4	100225543	100225842	AluYe5	+
chr2	75463911	75464221	AluYa5	-
chr4	100497571	100497875	AluYa5	+
chr2	75803371	75803681	AluYa1_1	-
chr1	40791449	40791761	AluY	+
chr2	75944386	75944687	AluYb3a1	-
chr2	76032675	76032979	AluY	-
chr2	76127728	76128062	AluYa5	+
chr2	76137001	76137295	AluY	+
chr2	76167953	76168253	AluYa5	+
chr3	75960700	75961006	AluY	-
chr2	76289328	76289629	AluYe2	+
chr4	101056206	101056510	AluYa5	-
chr3	76151981	76152273	AluY	-
chr1	40959930	40960239	AluYa4b	-
chr4	101388554	101388858	AluY	+
chr3	76668210	76668511	AluYc1	+
chr2	76874171	76874473	AluYa5	-
chr4	101751947	101752259	AluYa4_5	-
chr2	76973228	76973535	AluY	+
chr3	76900605	76900916	AluYb8	+
chr3	76920424	76920733	AluYa5	+
chr3	76974078	76974382	AluYa5	+
chr2	77302760	77303069	AluYa3_4	+
chr2	77357637	77357936	AluY	-
chr2	77357951	77358259	AluYa5	-
chr3	77005427	77005731	AluY	+
chr4	102170036	102170348	AluYb8	+
chr4	102216177	102216492	AluYb8	+
chr3	77065117	77065425	AluY	-
chr2	77577167	77577488	AluYb8	+
chr4	102364340	102364639	AluY	-
chr1	41203574	41203873	AluYa4_4	-
chr2	77925806	77926133	AluY	+
chr2	77976785	77977093	AluYa5c1	+
chr3	77477491	77477806	AluYb8	-
chr2	78091921	78092231	AluYi6	+
chr3	77705147	77705456	AluYb8	+
chr3	77770668	77770971	AluY	-
chr4	102724873	102725182	AluYa5	+
chr4	102999126	102999433	AluYa5	-
chr3	78193372	78193678	AluY	+
chr3	78220592	78220898	AluY	+
chr1	41419043	41419361	AluY	-
chr3	78272496	78272787	AluY	+
chr1	41423353	41423664	AluY	+
chr3	78390167	78390464	AluY	-
chr2	78825343	78825657	AluYb7_3	-
chr3	78549339	78549655	AluYb8	+
chr2	79057671	79057983	AluYa5	-
chr1	41519505	41519815	AluY	-
chr2	79112653	79112969	AluYb7_4	+
chr4	103436265	103436566	AluYa5	-
chr2	79129355	79129651	AluYa5c1	-
chr2	79201176	79201482	AluYa4_5	-
chr3	78837257	78837567	AluY	-
chr3	78848480	78848790	AluY	-
chr3	79011694	79011999	AluY	+
chr1	41720496	41720810	AluYa5	+
chr3	79332848	79333146	AluYc1	-
chr3	79342927	79343237	AluYc1	+
chr2	79891829	79892136	AluY	-
chr2	79895085	79895400	AluYb8	+
chr3	79414766	79415062	AluY	+
chr3	79545538	79545836	AluYb8	-
chr2	80141012	80141319	AluYa4b	+
chr3	79774368	79774675	AluY	-
chr2	80189916	80190222	AluY	+
chr3	79863941	79864246	AluYb8	-
chr3	79991081	79991387	AluY	-
chr4	104353557	104353857	AluY	-
chr1	42681909	42682202	AluYc1	+
chr1	42717378	42717687	AluYg6	-
chr1	42743187	42743496	AluYa5	+
chr4	104755567	104755871	AluYa5	+
chr4	104758608	104758917	AluYg6	+
chr2	80796759	80797066	AluY	-
chr1	42844983	42845294	AluY	+
chr2	81172381	81172691	AluYa5	-
chr3	80915264	80915573	AluYb8	+
chr2	81417342	81417639	AluY	-
chr4	105623527	105623831	AluYa5	-
chr1	42907281	42907590	AluYa5	-
chr3	81126852	81127148	AluY	+
chr4	105784613	105784928	AluYb8	+
chr2	81702815	81703124	AluYa5	+
chr4	105941221	105941527	AluYa5	+
chr2	81718641	81718944	AluY	+
chr2	81753615	81753911	AluYc1	+
chr1	43008205	43008523	AluYb8	-
chr2	81793693	81793999	AluYb8	+
chr3	81346082	81346385	AluYa5	+
chr2	81836737	81837041	AluYa5	-
chr4	106044451	106044760	AluYa2	+
chr2	81909252	81909546	AluY	-
chr2	82188991	82189296	AluYa5	+
chr4	106370094	106370403	AluYa8	+
chr3	81817812	81818128	AluY	+
chr3	81836739	81837052	AluY	-
chr3	81862255	81862587	AluYa5	+
chr3	81907508	81907817	AluYa5a1	+
chr4	106450673	106450970	AluY	+
chr3	82142269	82142581	AluY	+
chr4	106623284	106623592	AluY	-
chr3	82265318	82265623	AluY	-
chr1	43252990	43253306	AluYb9	+
chr1	43264404	43264714	AluYe4	-
chr3	82363319	82363615	AluYa5	+
chr3	82438189	82438492	AluY	+
chr2	82960075	82960387	AluYb8	+
chr4	106933781	106934090	AluYa4b	-
chr2	83061294	83061601	AluY	+
chr4	107125909	107126221	AluYb8	-
chr2	83286644	83286940	AluY	+
chr4	107419489	107419800	AluY	-
chr4	107419801	107420096	AluYa4b	-
chr4	107534140	107534448	AluYa5	+
chr2	83466760	83467061	AluY	+
chr3	83377015	83377317	AluY	+
chr2	83546424	83546723	AluYa5	+
chr2	83595285	83595588	AluY	+
chr4	108065798	108066103	AluYa4_3	+
chr2	83745557	83745842	AluYd3	-
chr4	108293299	108293608	AluY	-
chr4	108398725	108399016	AluYa5	+
chr2	84029183	84029474	AluY	-
chr2	84184918	84185234	AluYb8	-
chr1	43857471	43857784	AluY	+
chr3	84611096	84611405	AluYg5b3	-
chr1	43927994	43928302	AluY	-
chr2	84784489	84784808	AluYb8	+
chr4	109070334	109070632	AluY	+
chr2	84947392	84947701	AluYa5	-
chr4	109107685	109107975	AluYd8	-
chr2	85177896	85178203	AluYg6	-
chr4	109524707	109525011	AluY	+
chr3	85686471	85686805	AluYb8	+
chr2	85208315	85208611	AluY	-
chr4	109603015	109603312	AluY	+
chr3	85946401	85946718	AluYb8	-
chr2	85244133	85244448	AluYb6_2	-
chr2	85250007	85250309	AluY	-
chr3	86297296	86297603	AluY	+
chr3	86304782	86305087	AluYe2	-
chr2	85329081	85329391	AluY	-
chr2	85335371	85335679	AluYb8	+
chr2	85337197	85337507	AluY	-
chr3	87076763	87077075	AluY	-
chr2	85511124	85511432	AluY	-
chr2	85519133	85519442	AluYa4_5	-
chr4	110274945	110275251	AluY	+
chr4	110388201	110388503	AluYc1	+
chr4	110398012	110398321	AluYa5	+
chr3	87686126	87686432	AluYb8	+
chr3	87869326	87869624	AluYa5	-
chr2	85659513	85659822	AluYc1	-
chr4	110498755	110499065	AluYe4	-
chr2	85757877	85758170	AluY	+
chr3	88445252	88445554	AluYe5	-
chr2	85837871	85838181	AluY	-
chr3	88678983	88679293	AluY	+
chr3	88790496	88790807	AluYa5	-
chr2	85860955	85861259	AluYa5	-
chr2	85959149	85959444	AluY	-
chr3	89834675	89834985	AluYa5	-
chr1	45346353	45346653	AluY	+
chr3	89984989	89985305	AluYb7_1	+
chr3	90017832	90018138	AluYc1	+
chr3	90033878	90034191	AluYb8	+
chr3	90100045	90100346	AluYa5	-
chr3	90352947	90353256	AluYa5	+
chr1	45417627	45417934	AluYa4_4	-
chr4	111383220	111383530	AluYa5	-
chr3	93605752	93606061	AluYb8	-
chr2	86338430	86338723	AluY	+
chr1	45450470	45450777	AluYb8	-
chr4	111762246	111762553	AluYf1	-
chr4	112059283	112059585	AluYa5	+
chr3	93857061	93857365	AluY	-
chr2	86493461	86493778	AluYb8	+
chr3	93912260	93912568	AluYa5	-
chr4	112461159	112461449	AluY	-
chr3	94261153	94261454	AluYa4_5	-
chr1	45647807	45648110	AluYd8	+
chr3	94363991	94364307	AluYb8	+
chr3	94644463	94644769	AluY	+
chr2	86763114	86763420	AluYa5	-
chr3	94885274	94885583	AluYa5	+
chr4	113087989	113088296	AluYa5	+
chr4	113092734	113093042	AluY	+
chr1	45789041	45789334	AluY	-
chr4	113148536	113148852	AluYb7_3	-
chr3	95116207	95116523	AluYb7_2	-
chr1	45854390	45854691	AluY	-
chr4	113414926	113415228	AluYa5	+
chr3	95520269	95520580	AluYb8	+
chr4	113469989	113470286	AluYa4_5	+
chr3	96209078	96209388	AluYc1	-
chr2	87197658	87197956	AluYa5	-
chr3	96617592	96617901	AluYg6	+
chr1	45998779	45999075	AluY	+
chr2	87326663	87326973	AluYa5	+
chr2	87339719	87340033	AluYb7_3	+
chr1	46043284	46043599	AluYa5	+
chr3	97314742	97315048	AluY	-
chr3	97435131	97435447	AluYb8	+
chr4	113732951	113733253	AluY	+
chr4	113784671	113784977	AluY	-
chr4	113785907	113786217	AluY	+
chr2	87853776	87854086	AluY	+
chr4	113871957	113872262	AluYa5	+
chr3	98161147	98161444	AluY	-
chr4	113936005	113936313	AluY	-
chr3	98290251	98290558	AluYa5	+
chr3	98305507	98305821	AluY	+
chr1	46207291	46207599	AluY	-
chr4	114154256	114154590	AluYa5a2	-
chr1	46215181	46215491	AluYj3	-
chr2	88098606	88098904	AluYa5	+
chr4	114226215	114226515	AluYa5	+
chr3	98648170	98648478	AluY	+
chr3	99037450	99037757	AluYc1	-
chr4	114813378	114813684	AluYb8	+
chr1	46366119	46366436	AluYb8	-
chr4	115124405	115124706	AluYa5b1	-
chr3	99415821	99416128	AluYa4b	-
chr2	88600832	88601142	AluYa5	-
chr4	115561182	115561485	AluY	-
chr4	115596615	115596922	AluYa5	+
chr3	99775562	99775860	AluY	+
chr1	46567653	46567956	AluYe5	-
chr4	115752204	115752507	AluYb8	-
chr4	115768251	115768560	AluYa5	+
chr4	115830535	115830849	AluYb8	+
chr3	99911685	99911993	AluY	+
chr1	46608089	46608399	AluY	+
chr3	99940445	99940762	AluYb8	-
chr4	116104473	116104777	AluYa5	+
chr4	116217897	116218204	AluYa5	+
chr4	116555896	116556204	AluYa5	+
chr4	116630693	116631001	AluYg6	-
chr1	46711634	46711931	AluY	-
chr2	88833793	88834092	AluYa5	-
chr3	100306763	100307073	AluY	+
chr4	117251487	117251796	AluYa4_5	-
chr1	46798254	46798547	AluY	+
chr4	117414031	117414329	AluY	+
chr3	100678053	100678361	AluYc1	+
chr4	117913139	117913448	AluY	-
chr1	46849121	46849426	AluY	-
chr3	101066285	101066591	AluY	+
chr3	101188387	101188699	AluYb8	+
chr2	90003875	90004183	AluYc1	+
chr4	118425578	118425880	AluY	+
chr1	47239587	47239892	AluYb8	-
chr1	47333113	47333407	AluY	+
chr2	91735937	91736245	AluYa5	+
chr1	47416023	47416322	AluYa4_4	-
chr4	119296369	119296678	AluYa4_4	-
chr3	101492536	101492832	AluY	+
chr3	101574899	101575193	AluY	-
chr2	92200681	92200975	AluY	+
chr2	95360966	95361274	AluY	+
chr3	101653641	101653950	AluYa5	-
chr2	95560272	95560609	AluYc1	+
chr4	119714341	119714650	AluYa5	+
chr3	101972201	101972501	AluYb9	-
chr3	102106692	102107003	AluY	-
chr1	47923111	47923404	AluY	-
chr3	102208182	102208489	AluYa5	+
chr3	102283795	102284112	AluYb8	-
chr1	48052396	48052701	AluY	-
chr1	48080007	48080321	AluYa5	-
chr4	119918114	119918423	AluYa5	+
chr2	95755641	95755945	AluYa5	+
chr4	119972342	119972645	AluYa4b	-
chr4	120013814	120014125	AluYb5	-
chr1	48339925	48340243	AluYb6_2	-
chr4	120017253	120017559	AluYa4_3	+
chr4	120031668	120031975	AluY	-
chr4	120035995	120036279	AluY	-
chr3	102588667	102588956	AluY	-
chr3	102810353	102810663	AluYa5	-
chr2	95861251	95861554	AluY	+
chr3	102848224	102848534	AluY	-
chr2	95899140	95899448	AluY	+
chr3	102906224	102906534	AluYa1_2	+
chr4	120244573	120244915	AluYj4	+
chr3	103547921	103548229	AluYa4_3	-
chr4	120469200	120469502	AluY	-
chr2	96359719	96360035	AluYa5	-
chr4	120607270	120607580	AluYb7_4	+
chr3	103903528	103903837	AluYa5	+
chr4	120688177	120688485	AluY	-
chr1	49815865	49816174	AluYa5	-
chr1	50088020	50088329	AluYa5	+
chr1	50444852	50445154	AluYb8	+
chr1	50468032	50468340	AluY	-
chr1	50477550	50477861	AluYb8	+
chr2	96872257	96872562	AluY	+
chr4	121407660	121407969	AluYa3_4	-
chr4	121507282	121507597	AluYb8	+
chr4	121808942	121809246	AluYa4_5	-
chr1	50912794	50913096	AluY	-
chr3	105239864	105240176	AluYb8	+
chr3	105282513	105282830	AluYb8	-
chr3	105598747	105599055	AluYa5	-
chr2	97135325	97135639	AluY	-
chr4	122448226	122448535	AluYa5	-
chr2	97276047	97276351	AluY	-
chr3	106145680	106145989	AluYa4_3	-
chr3	106197005	106197313	AluY	+
chr4	122842396	122842699	AluYa4_5	+
chr4	123011607	123011907	AluY	-
chr3	106587281	106587579	AluYc1	+
chr4	123299160	123299469	AluYa5	+
chr1	51478023	51478320	AluY	-
chr2	97455741	97456042	AluYe2	-
chr3	107000466	107000776	AluY	-
chr4	123722253	123722558	AluYa5	+
chr4	123787243	123787545	AluY	+
chr4	123812177	123812494	AluY	-
chr1	51666063	51666386	AluYa4_4	+
chr3	107562893	107563202	AluYa5	+
chr4	123962256	123962575	AluY	-
chr3	107631480	107631783	AluYa1_1	+
chr4	124044821	124045131	AluYg6	+
chr3	107767220	107767530	AluY	-
chr4	124105684	124105990	AluYa5	-
chr3	107862154	107862459	AluYb8	-
chr3	107926609	107926909	AluY	+
chr1	51840666	51840972	AluY	-
chr2	98317187	98317493	AluY	-
chr1	51863727	51864024	AluY	-
chr2	98365468	98365771	AluY	-
chr4	124411015	124411353	AluY	-
chr4	124461470	124461774	AluYa4_5	-
chr2	98751789	98752097	AluYa4b	-
chr1	52056011	52056321	AluY	+
chr4	125160176	125160485	AluYa5	+
chr4	125612366	125612679	AluYb8	+
chr4	125671752	125672061	AluYb8	+
chr4	125867375	125867684	AluYa4_5	+
chr2	99295588	99295892	AluY	+
chr2	99322125	99322439	AluYb8	+
chr4	126474678	126474981	AluYa8	+
chr1	52384637	52384954	AluYb8	-
chr4	126543411	126543718	AluYg6	+
chr2	99521432	99521729	AluY	+
chr4	126675633	126675940	AluYc1	-
chr4	126715084	126715393	AluYa4b	+
chr4	126736693	126736996	AluY	+
chr4	126756112	126756415	AluY	+
chr2	99633947	99634247	AluYa5	+
chr3	109408118	109408424	AluYa5	-
chr2	99717002	99717301	AluY	+
chr1	52506723	52507032	AluY	+
chr2	99752980	99753290	AluYa4b	+
chr3	109787378	109787687	AluYa4b	-
chr3	110074350	110074654	AluY	-
chr2	99899109	99899408	AluY	-
chr4	127640386	127640696	AluYc1	+
chr3	110292729	110293025	AluYa5	+
chr3	110456576	110456880	AluYc1	+
chr1	52620898	52621205	AluYe5	-
chr3	110865000	110865299	AluYa5	+
chr4	128491027	128491336	AluY	+
chr3	111549375	111549679	AluYa5	+
chr1	52828785	52829087	AluY	+
chr3	112036518	112036823	AluY	-
chr3	112075827	112076133	AluY	+
chr2	100582871	100583180	AluYa5	+
chr3	112290771	112291088	AluYb8	-
chr2	100738243	100738559	AluYb8	+
chr2	100781567	100781883	AluYb8	+
chr3	112467402	112467712	AluY	-
chr4	128989032	128989334	AluYb3a1	-
chr3	112588155	112588461	AluYa5	-
chr4	129014470	129014770	AluYb3a2	+
chr4	129017148	129017447	AluYf1	-
chr1	53186593	53186909	AluYb7_3	-
chr3	113213213	113213511	AluYa4_3	+
chr3	113234186	113234491	AluY	+
chr3	113287161	113287470	AluY	+
chr1	53305332	53305635	AluYa5	-
chr1	53331606	53331908	AluY	-
chr2	101734031	101734336	AluY	-
chr4	129881794	129882106	AluYb8	+
chr1	53467575	53467887	AluY	+
chr4	130170966	130171275	AluYa4_4	+
chr2	101871676	101871969	AluY	+
chr3	113856557	113856866	AluY	+
chr2	101891894	101892202	AluYa5	-
chr2	101908947	101909247	AluY	+
chr4	130493284	130493593	AluY	+
chr3	113989476	113989785	AluYa4_4	+
chr4	130623442	130623752	AluY	-
chr4	130716444	130716759	AluYb8	-
chr2	101975216	101975525	AluYa5	+
chr3	114374085	114374398	AluYb9	-
chr2	102024666	102024965	AluYe2	+
chr3	114466484	114466793	AluYe5	+
chr3	114602764	114603071	AluYa5	-
chr2	102097855	102098165	AluYc1	-
chr4	131346055	131346376	AluYb8	+
chr3	114894431	114894736	AluY	+
chr3	115024252	115024563	AluYa5b1	+
chr4	131700609	131700923	AluYb8	-
chr3	115247692	115247990	AluYc1	-
chr1	54271466	54271758	AluYc1	+
chr2	102287788	102288098	AluY	+
chr4	132186243	132186552	AluYc1	-
chr3	115832269	115832571	AluYa4_4	-
chr2	102356614	102356915	AluYa5	-
chr4	132463797	132464100	AluY	+
chr2	102375314	102375619	AluY	+
chr1	54421302	54421600	AluY	-
chr3	116075635	116075939	AluY	-
chr3	116145949	116146266	AluYb8	-
chr1	54491550	54491867	AluYb9	-
chr3	116275284	116275593	AluYe5	+
chr4	132906551	132906865	AluYb8	+
chr3	116522733	116523050	AluYb7_2	+
chr4	133093158	133093458	AluY	+
chr4	133100044	133100356	AluYb9	+
chr4	133114048	133114359	AluYa5	-
chr4	133194015	133194334	AluY	-
chr3	116796777	116797086	AluYc1	-
chr2	103156118	103156418	AluY	-
chr4	133576055	133576359	AluYg6	+
chr3	117028785	117029096	AluYb8	-
chr4	133619887	133620182	AluYd8	-
chr2	103322497	103322814	AluYb7_3	+
chr4	133692855	133693151	AluY	-
chr1	54773993	54774291	AluY	+
chr1	54782031	54782385	AluYb6_2	+
chr4	133790478	133790795	AluYb9	+
chr4	133819614	133819924	AluYc1	+
chr4	133908539	133908845	AluYa5	-
chr2	103733793	103734093	AluYa4_5	-
chr3	117671171	117671477	AluYa5	-
chr4	134141612	134141912	AluYa5	-
chr1	54906343	54906655	AluYb8	+
chr4	134177537	134177829	AluYe5	-
chr4	134287438	134287746	AluY	-
chr4	134295555	134295863	AluYc1	-
chr2	104048790	104049097	AluY	+
chr2	104080057	104080353	AluYa5	-
chr2	104082490	104082806	AluY	+
chr4	134408659	134408965	AluY	+
chr2	104312676	104313001	AluYb8	-
chr3	118573677	118573984	AluYa5	+
chr2	104452095	104452412	AluY	+
chr4	135085137	135085446	AluYa5	+
chr4	135149126	135149430	AluYa5	+
chr2	104759140	104759442	AluY	+
chr2	104803593	104803902	AluYb8	-
chr2	104839146	104839448	AluYa5	+
chr2	104893779	104894069	AluY	-
chr4	135466904	135467197	AluYa5	+
chr4	135927551	135927861	AluYa5	+
chr2	105202452	105202761	AluY	+
chr1	55237560	55237869	AluY	-
chr1	55287561	55287870	AluYa5	-
chr3	119372324	119372622	AluY	-
chr4	136619387	136619679	AluY	+
chr4	136859326	136859632	AluYa4_4	-
chr4	136862463	136862766	AluYa4_5	-
chr2	105749016	105749315	AluY	+
chr1	55494318	55494619	AluY	-
chr1	55583120	55583443	AluYb8	+
chr3	119584315	119584615	AluY	-
chr3	119690449	119690757	AluYa5	-
chr3	119795381	119795686	AluYg6	+
chr2	106079039	106079348	AluYa4b	-
chr4	137734277	137734592	AluYb8	+
chr4	137758546	137758850	AluY	-
chr1	56273304	56273612	AluYa5	+
chr4	137943831	137944130	AluYa3_1	-
chr1	56401294	56401607	AluYa4_4	+
chr3	119875250	119875544	AluY	+
chr2	106288277	106288569	AluY	-
chr1	56787472	56787770	AluY	+
chr3	120066224	120066537	AluYb8	-
chr1	56887710	56888019	AluYa5	-
chr4	138570192	138570503	AluYb8	+
chr1	57033063	57033369	AluY	-
chr3	120281509	120281820	AluY	+
chr4	138820652	138820953	AluY	-
chr4	138981194	138981486	AluY	-
chr4	138988085	138988393	AluYe5	+
chr2	106882284	106882587	AluY	-
chr1	57242625	57242935	AluYa5b1	+
chr1	57296384	57296683	AluY	-
chr2	106914654	106914963	AluYa5	-
chr2	106918622	106918922	AluYa5	-
chr3	120878470	120878778	AluYc1	-
chr2	106938474	106938788	AluYa1_1	-
chr4	139529802	139530120	AluYb8	+
chr1	57673111	57673415	AluYa5	-
chr4	139745540	139745839	AluY	+
chr1	57892547	57892834	AluY	-
chr3	121220225	121220536	AluYa5	+
chr1	57945544	57945845	AluYg6	+
chr3	121241140	121241456	AluYb8	-
chr1	58034649	58034946	AluYe5	+
chr2	107167342	107167648	AluY	+
chr1	58343214	58343535	AluYb8	-
chr1	58516194	58516500	AluY	-
chr1	58530351	58530681	AluY	-
chr1	58551631	58551934	AluYa5	-
chr4	139948018	139948333	AluYc1	-
chr2	107504746	107505063	AluYb8	+
chr3	121393669	121393982	AluYb8	-
chr1	58938933	58939263	AluY	+
chr4	140014120	140014418	AluY	-
chr2	107926397	107926706	AluYa4_3	+
chr1	59059632	59059941	AluYa5	-
chr1	59149956	59150264	AluY	+
chr4	140087741	140088038	AluY	+
chr1	59225889	59226186	AluYa5	-
chr4	140113400	140113683	AluY	-
chr3	121846996	121847302	AluYa5	+
chr1	59354099	59354428	AluYa5	-
chr1	59754483	59754800	AluYb8	-
chr1	59789939	59790247	AluYa5	-
chr3	122138452	122138769	AluYb8	+
chr2	108617848	108618154	AluYa5	+
chr4	140231327	140231623	AluYa4_4	+
chr2	108817413	108817711	AluYa5	+
chr3	122210698	122211006	AluYg6	-
chr4	140268905	140269214	AluYb8	+
chr2	109051611	109051914	AluY	+
chr1	60754939	60755252	AluYb8	+
chr4	140368813	140369120	AluYa5	-
chr1	60870651	60870956	AluYa4_5	-
chr1	61069725	61070029	AluYa4_5	+
chr3	122561052	122561359	AluYc1	+
chr2	109258804	109259114	AluYc1	-
chr3	122629375	122629677	AluYa5	+
chr2	109310315	109310625	AluY	+
chr2	109311656	109311963	AluY	-
chr2	109329683	109330000	AluYb9	+
chr1	61621064	61621369	AluYb8	+
chr4	140932484	140932797	AluYb8	-
chr4	141041110	141041410	AluY	+
chr4	141043665	141043965	AluYa5	+
chr4	141058143	141058441	AluY	-
chr1	62033325	62033628	AluYa5	+
chr1	62064497	62064814	AluYb8	+
chr2	109606606	109606923	AluYb7_2	+
chr1	62088194	62088488	AluY	-
chr3	123236758	123237066	AluYa5b1	+
chr3	123296187	123296489	AluY	+
chr3	123328361	123328655	AluY	-
chr4	141326328	141326636	AluYa4_4	-
chr2	109718551	109718855	AluY	-
chr1	62179553	62179866	AluYb8	-
chr2	109779844	109780154	AluYa5	-
chr3	123682667	123682975	AluY	-
chr4	141849698	141849999	AluY	-
chr4	141926941	141927238	AluYa5	+
chr1	62390603	62390940	AluYa1_1	+
chr4	142409116	142409412	AluYb5	-
chr4	143173340	143173640	AluYc1	-
chr3	124697006	124697290	AluY	-
chr3	124725762	124726068	AluYa5	+
chr3	124819576	124819885	AluYb8	+
chr3	124847022	124847323	AluYa5	-
chr3	124900164	124900481	AluYb8	+
chr3	125059549	125059857	AluYa5	+
chr1	62826509	62826803	AluY	+
chr4	144286022	144286329	AluY	-
chr1	62846653	62846951	AluY	-
chr4	144573297	144573614	AluYb9	-
chr4	144857187	144857492	AluYa5	+
chr1	63047940	63048249	AluYa5	+
chr2	111517710	111518020	AluY	-
chr4	145083092	145083394	AluY	-
chr2	111589834	111590149	AluYb8	+
chr1	63151834	63152158	AluYb8	-
chr3	125314686	125314986	AluYa4_5	-
chr4	145677594	145677903	AluY	-
chr1	63339683	63339989	AluY	+
chr4	145860038	145860343	AluY	+
chr2	112153849	112154159	AluY	-
chr3	125481851	125482142	AluY	+
chr3	125489417	125489715	AluYa5	+
chr1	63524448	63524763	AluYb7_4	-
chr2	112399486	112399797	AluYa4b	+
chr2	112603270	112603573	AluY	+
chr4	146318834	146319151	AluYb8	+
chr1	63802570	63802867	AluY	+
chr4	146448377	146448674	AluYa5	-
chr3	126106152	126106461	AluYa5	+
chr1	63846844	63847152	AluY	+
chr4	146582142	146582449	AluYb8	+
chr2	112727263	112727567	AluY	-
chr3	126358938	126359249	AluYa1_1	-
chr2	112826488	112826798	AluYb8	+
chr3	126763511	126763809	AluYa5	-
chr2	112971072	112971382	AluY	+
chr3	126896523	126896823	AluYi6	-
chr4	147117844	147118157	AluYb6_2	-
chr3	126999495	126999797	AluYa5	+
chr2	113105482	113105783	AluY	+
chr3	127311211	127311527	AluYb8	-
chr3	127330531	127330841	AluYa5	-
chr4	147584766	147585074	AluYa4_5	+
chr4	147920599	147920903	AluYa5	-
chr4	148151205	148151515	AluYb8	-
chr4	148264166	148264471	AluYa4_5	+
chr1	64882029	64882331	AluYc1	+
chr1	64897116	64897425	AluYb8	-
chr3	127601179	127601496	AluYb9	+
chr2	113306181	113306488	AluY	-
chr1	64943320	64943616	AluYb7_3	-
chr4	148444633	148444941	AluY	-
chr1	65131418	65131711	AluY	+
chr3	127843849	127844157	AluYi6	-
chr1	65304547	65304853	AluY	+
chr4	148628688	148628990	AluY	-
chr2	113581184	113581491	AluYb7_4	-
chr2	113646582	113646901	AluYb6_2	-
chr2	113857301	113857610	AluYa1_2	-
chr4	148843559	148843859	AluYa8	+
chr4	148857469	148857779	AluYb6_2	-
chr4	149056926	149057277	AluYa5	+
chr1	65601235	65601529	AluY	+
chr2	114083782	114084087	AluY	-
chr2	114197452	114197760	AluYa5	-
chr2	114224360	114224667	AluY	+
chr2	114394284	114394593	AluYc1	+
chr1	65768203	65768517	AluYb8	-
chr3	128571850	128572147	AluYe5	-
chr4	149784115	149784423	AluY	+
chr1	66079155	66079465	AluYb7_3	+
chr4	150161057	150161378	AluYb8	+
chr1	66135721	66136033	AluYa5	+
chr4	150275235	150275541	AluYa5	+
chr1	66263923	66264240	AluYb7_3	-
chr4	150470386	150470683	AluYa5	+
chr1	66386643	66386950	AluYa5	-
chr1	66389761	66390056	AluYa5	-
chr4	150554032	150554344	AluYb6_2	+
chr4	150558014	150558330	AluYb8	+
chr1	66595059	66595371	AluYa5	+
chr3	128811518	128811812	AluY	+
chr2	114696595	114696898	AluYg6	-
chr4	150951041	150951349	AluYj3	+
chr1	66804420	66804720	AluYa5	+
chr1	66984914	66985209	AluY	+
chr1	67201222	67201538	AluYb7_4	+
chr1	67208141	67208451	AluY	-
chr2	115099817	115100114	AluY	-
chr2	115153589	115153890	AluY	-
chr1	67290850	67291163	AluYb6_2	-
chr4	151149897	151150206	AluYb8	+
chr2	115279552	115279860	AluYa5	-
chr2	115480072	115480377	AluY	+
chr2	115672427	115672735	AluYa4b	+
chr2	115745382	115745680	AluY	-
chr3	129008749	129009055	AluY	+
chr2	115864371	115864667	AluY	+
chr4	151614434	151614738	AluYa5	+
chr3	129105396	129105699	AluY	-
chr4	151712899	151713206	AluY	+
chr1	67827968	67828285	AluYb8	+
chr2	116547648	116547954	AluYb8	-
chr3	129359277	129359581	AluY	-
chr2	116772908	116773218	AluYa1_1	-
chr2	116783713	116783996	AluY	-
chr2	116847288	116847596	AluYa3_3	-
chr4	151952654	151952952	AluYd2	+
chr3	129478554	129478863	AluY	-
chr3	129481760	129482095	AluY	+
chr2	117334937	117335244	AluYa5	+
chr2	117347898	117348205	AluY	-
chr3	129515887	129516184	AluY	+
chr4	151986237	151986537	AluY	+
chr2	117887830	117888130	AluYc1	+
chr2	117893064	117893381	AluYb8	+
chr2	118106353	118106661	AluYa1_1	+
chr3	129725096	129725393	AluY	-
chr2	118996009	118996315	AluYc1	+
chr3	129912696	129913004	AluYa5	+
chr1	68970843	68971157	AluYb7_4	-
chr4	152320161	152320468	AluY	+
chr3	130084113	130084419	AluYa3_1	-
chr3	130280479	130280794	AluYb8	-
chr1	69276057	69276365	AluY	-
chr1	69377552	69377923	AluY	+
chr1	69429487	69429804	AluYb8	-
chr4	152513293	152513585	AluY	-
chr3	130439898	130440198	AluY	+
chr4	152625603	152625904	AluY	-
chr1	69676188	69676496	AluYa5	+
chr1	69677885	69678195	AluY	-
chr1	69731467	69731776	AluYa4b	-
chr1	69807005	69807314	AluYa5	+
chr1	69927721	69928025	AluYc1	+
chr1	69943725	69944022	AluYa5	-
chr4	153050709	153051008	AluY	-
chr1	70027331	70027649	AluYb11	+
chr1	70129386	70129703	AluYb8	-
chr2	120103356	120103660	AluY	+
chr3	130887190	130887499	AluYa4_4	-
chr3	130993479	130993796	AluYb7_3	-
chr1	70591194	70591500	AluYa5	+
chr4	153441304	153441611	AluYb9	+
chr3	131315185	131315494	AluYa5	+
chr3	131369320	131369617	AluY	+
chr3	131439129	131439427	AluY	-
chr3	131533417	131533747	AluYa5	-
chr4	153592618	153592925	AluYa5	+
chr3	131677811	131678143	AluYa4_4	-
chr3	131742324	131742630	AluYa4b	-
chr1	70768128	70768437	AluYa5	+
chr4	153636847	153637154	AluYf1	-
chr3	131860598	131860913	AluYa5	+
chr3	131943376	131943678	AluY	-
chr3	131996143	131996460	AluYb8	+
chr4	153736888	153737195	AluYa5	-
chr3	132186300	132186608	AluY	-
chr1	70946201	70946520	AluYc1	-
chr2	120818793	120819098	AluYa5	-
chr3	132626533	132626871	AluY	+
chr2	121064102	121064411	AluYa4_3	+
chr3	132946030	132946336	AluYe5	-
chr3	133028534	133028843	AluYa5	-
chr2	121397187	121397487	AluY	+
chr1	71854619	71854921	AluY	+
chr1	71900493	71900808	AluY	+
chr3	133252793	133253088	AluY	+
chr1	72067922	72068233	AluYa5	-
chr1	72074917	72075227	AluY	+
chr1	72215668	72215975	AluYb8	-
chr3	133281742	133282049	AluY	-
chr1	72364017	72364324	AluY	+
chr1	72408174	72408484	AluYa5	-
chr2	121783751	121784056	AluY	-
chr1	72487537	72487846	AluY	+
chr1	72491513	72491822	AluYa5	+
chr1	72600778	72601086	AluY	+
chr1	72722724	72723030	AluYa5	+
chr2	121921190	121921493	AluYg6	-
chr1	72776658	72776972	AluY	+
chr3	133490301	133490613	AluYb8	+
chr2	122035596	122035911	AluYb8	-
chr4	154932240	154932568	AluY	+
chr4	154971940	154972238	AluYd8	-
chr1	73836716	73837023	AluY	+
chr2	122338834	122339149	AluYb7_2	-
chr3	134300522	134300816	AluYc1	-
chr3	134478897	134479200	AluYf1	-
chr1	74774771	74775068	AluYe5	+
chr4	155889337	155889640	AluYa8	-
chr3	134891874	134892175	AluYa5	-
chr1	75213040	75213348	AluYa5	+
chr2	122461323	122461637	AluYb6_2	+
chr3	135202967	135203261	AluY	+
chr3	135407243	135407552	AluYa5	-
chr4	156419389	156419687	AluYd8	+
chr1	75772410	75772722	AluY	-
chr3	135664911	135665215	AluY	+
chr2	122564394	122564701	AluYa4_4	-
chr1	76002410	76002719	AluYa5	+
chr1	76011877	76012195	AluYb3a1	-
chr4	156818649	156818958	AluYb8	-
chr2	123106205	123106513	AluYa5a1	-
chr2	123150051	123150360	AluY	+
chr4	157300384	157300701	AluYb8	+
chr2	123378654	123378963	AluYa5	-
chr1	76446273	76446601	AluY	-
chr3	135998495	135998807	AluYg6	-
chr1	76604598	76604899	AluY	+
chr2	123830288	123830603	AluYb3a1	+
chr2	123944461	123944769	AluYa4b	+
chr2	123989148	123989464	AluYb7_3	-
chr3	136102516	136102825	AluY	+
chr1	77164695	77164997	AluYb8	+
chr4	158107248	158107557	AluYc1	-
chr2	124164280	124164587	AluYa5	-
chr4	158133700	158134011	AluYb8	+
chr4	158301209	158301526	AluYb8	-
chr1	77601933	77602245	AluYa5	+
chr4	158441063	158441362	AluY	-
chr1	77736042	77736342	AluY	-
chr2	124707969	124708275	AluYa5	+
chr4	158755192	158755506	AluYb8	-
chr2	124793488	124793800	AluYb8	-
chr2	124946015	124946315	AluY	+
chr4	159017811	159018103	AluY	-
chr4	159029342	159029644	AluY	-
chr4	159063078	159063395	AluYb7_2	-
chr3	136299361	136299674	AluYb8	-
chr3	136317265	136317568	AluY	-
chr2	125176430	125176740	AluYb7_3	+
chr2	125181230	125181540	AluYc1	-
chr1	78153551	78153838	AluY	-
chr4	159565191	159565497	AluY	-
chr4	159655933	159656241	AluYa5	-
chr4	159751397	159751713	AluYb8	-
chr3	136503131	136503429	AluY	-
chr3	136514997	136515292	AluYe5	+
chr3	136551629	136551939	AluY	+
chr2	126730516	126730819	AluY	+
chr4	159941933	159942212	AluY	-
chr4	159974108	159974407	AluYa5	-
chr2	127007518	127007830	AluYb7_2	-
chr1	78396791	78397126	AluY	+
chr3	136642116	136642437	AluY	+
chr1	78439811	78440115	AluY	-
chr4	160015605	160015920	AluYb8	-
chr1	78457816	78458124	AluYa5	+
chr4	160085161	160085455	AluY	-
chr3	136810963	136811263	AluY	+
chr1	78543591	78543894	AluYa5	+
chr3	136916216	136916514	AluY	+
chr2	127548377	127548677	AluY	-
chr4	160300622	160300932	AluY	-
chr3	137477973	137478273	AluYa5	+
chr1	78824412	78824716	AluY	-
chr3	137525774	137526069	AluYa5	-
chr3	137621107	137621397	AluYd8	+
chr3	137737178	137737477	AluYa5	-
chr1	79304120	79304437	AluYb9	-
chr1	79401527	79401835	AluYi6	+
chr4	160597710	160598018	AluY	-
chr4	160679942	160680251	AluYj3	+
chr1	79719944	79720243	AluYa5	-
chr4	160952525	160952828	AluYa4_1	+
chr1	79722523	79722839	AluYb8	+
chr1	79813159	79813462	AluY	+
chr1	79826330	79826643	AluY	+
chr1	80114182	80114489	AluYa5	-
chr2	128153751	128154055	AluY	+
chr4	161753554	161753859	AluY	-
chr1	80479313	80479621	AluY	+
chr1	80481697	80481994	AluY	-
chr1	80549223	80549529	AluY	+
chr2	128302151	128302454	AluY	-
chr1	80690297	80690604	AluYa5	-
chr4	162073820	162074130	AluY	+
chr1	80786256	80786566	AluY	+
chr2	128375063	128375376	AluYb7_1	-
chr3	138318631	138318932	AluYe2	+
chr4	162209537	162209854	AluYb7_1	+
chr1	80960970	80961275	AluY	-
chr2	128509883	128510198	AluYb8	+
chr1	81119175	81119469	AluYa4_5	-
chr1	81194355	81194664	AluYa3_1	+
chr1	81276922	81277213	AluY	+
chr1	81387194	81387505	AluYb8	+
chr3	138452439	138452729	AluY	+
chr1	81642702	81643014	AluY	-
chr1	81687798	81688115	AluYb8	+
chr4	162642149	162642460	AluYb9	+
chr1	81766154	81766463	AluYa1_1	-
chr3	138535899	138536208	AluYe5	+
chr4	163062259	163062566	AluYg6	-
chr4	163164086	163164401	AluYb8	+
chr4	163232415	163232719	AluYa5	+
chr4	163323119	163323432	AluYc1	+
chr1	82162156	82162466	AluY	+
chr4	163501790	163502105	AluYb8	+
chr4	163646928	163647234	AluYa5	-
chr4	163814658	163814964	AluYa5	-
chr1	82474666	82474970	AluY	+
chr4	163863166	163863475	AluYa5	-
chr1	82882027	82882346	AluYa5	+
chr2	128871273	128871571	AluYf1	+
chr1	82963305	82963615	AluYa5a1	-
chr1	83013059	83013370	AluYb7_4	-
chr1	83042655	83042964	AluYa5	-
chr3	139023721	139024028	AluY	+
chr4	164501951	164502253	AluYb8	-
chr3	139264611	139264920	AluY	-
chr1	83671442	83671745	AluYa5	+
chr2	128985954	128986264	AluY	+
chr4	164757367	164757696	AluY	-
chr4	164793915	164794247	AluY	+
chr3	139594796	139595106	AluYc1	+
chr4	165002079	165002389	AluY	+
chr1	84455851	84456157	AluYb8	-
chr3	140390403	140390724	AluYa5	+
chr2	129326686	129326994	AluY	+
chr2	129335498	129335816	AluYb8	+
chr4	165693719	165694029	AluY	-
chr4	165695037	165695337	AluY	+
chr1	84881734	84882034	AluY	-
chr2	129462253	129462545	AluYa5	-
chr3	140831206	140831511	AluYa5	+
chr2	129612057	129612355	AluYa5	+
chr3	140865337	140865630	AluY	+
chr4	165759280	165759589	AluYg6	+
chr2	129732771	129733078	AluY	-
chr1	85023977	85024273	AluYa5	-
chr2	129974137	129974434	AluYa5	+
chr2	130095543	130095852	AluYa5	+
chr4	165860139	165860442	AluY	+
chr2	130172953	130173260	AluYa5	+
chr4	165908968	165909259	AluYe2	-
chr4	165925885	165926182	AluYe5	+
chr4	165934456	165934748	AluY	-
chr2	130518666	130518997	AluYb8	+
chr4	165960669	165960975	AluYb8	+
chr1	85459303	85459612	AluYb6_1	-
chr4	166018365	166018674	AluY	+
chr2	130728310	130728613	AluY	+
chr1	85720073	85720372	AluY	-
chr1	85748633	85748950	AluYb8	-
chr4	166093110	166093410	AluY	+
chr4	166172755	166173060	AluYa5	-
chr1	85944838	85945155	AluY	-
chr3	141655523	141655832	AluY	-
chr2	131089464	131089772	AluY	-
chr4	166345689	166345985	AluY	-
chr4	166422090	166422397	AluY	+
chr3	141749579	141749882	AluYa4_5	-
chr3	141761891	141762188	AluY	-
chr1	86279223	86279533	AluYa5	-
chr1	86405806	86406116	AluYc1	+
chr1	86413926	86414234	AluYc1	+
chr2	131343696	131344008	AluYg6	-
chr3	141834153	141834459	AluY	-
chr1	86738320	86738636	AluYb8	-
chr1	86809905	86810206	AluYc1	-
chr3	141895501	141895802	AluY	-
chr2	131503151	131503466	AluYb8	+
chr4	167108112	167108429	AluYb8	-
chr1	86882445	86882752	AluYa4b	-
chr2	131532909	131533206	AluY	+
chr3	141931667	141931975	AluYe5	-
chr3	141960605	141960898	AluY	-
chr3	142161572	142161874	AluY	-
chr3	142173280	142173582	AluYe5	-
chr2	131844357	131844658	AluYe5	+
chr2	131858707	131859020	AluY	+
[truncated: 10,421 more rows]
