# Supplementary material for: Linear Decay of Retrotransposon Antisense Bias across Genes Is Contingent upon Tissue Specificity
Source: PLoS One. 2013 Nov 14;8(11):e79402. doi: 10.1371/journal.pone.0079402 (PMC3828378; doi:10.1371/journal.pone.0079402)
Supplement: Dataset S2 — Ranked list of L1 and Alu subfamilies used in this study. (XLSX) [file pone.0079402.s002.xlsx]

## Sheet: SubfamilyRankOrder
L1 Subfamily	L1 Rank	L1, Avg milliDiv Score	Alu Subfamily	Alu Rank	Alu, Avg milliDiv Score
L1P	1	0.0870122	AluYa5	1	15.1996
L1M	2	0.293766	AluYb9	2	19.9083
L1PB	3	7.257	AluYb8	3	22.9544
L1HS	4	17.1561	AluSq	4	28.3972
L1MC	5	21.8043	AluYd8	5	43.0667
L1PA2	6	23.3142	AluYf5	6	49.2444
L1PA3	7	33.921	AluYf4	7	49.3967
L1ME3	8	37.4907	AluSc	8	53.1674
L1PA4	9	43.0606	AluSx	9	58.4654
L1MA1	10	51.6198	AluY	10	58.7249
L1MD	11	51.6922	AluYg6	11	59.3312
L1PA5	12	54.7495	AluYk4	12	60.8935
L1PA8	13	66.1021	AluYk12	13	65.1964
L1PA6	14	70.2259	AluYc3	14	66.0561
L1P1	15	71.8563	AluYa8	15	73.5089
L1PA7	16	78.2528	AluSg	16	75.1967
L1P2	17	80.6456	AluYc	17	79.4947
L1MA5	18	90.8716	AluSz	18	82.6497
L1P3	19	99.8355	AluSg7	19	91.8685
L1MA4	20	101.897	AluSc5	20	93.5712
L1PA10	21	102.697	AluSp	21	95.4972
L1PA8A	22	106.364	AluSq4	22	96.3222
L1PB1	23	106.829	AluSq10	23	97.2669
L1PA11	24	107.196	AluSc8	24	97.9645
L1M3	25	110.853	AluSg4	25	102.02
L1P4	26	114.586	AluYk11	26	103.78
L1PA13	27	116.574	AluSx4	27	106.082
L1PB2	28	117.964	AluSq2	28	106.37
L1PA14	29	117.992	AluSx1	29	111.494
L1PBa1	30	120.037	AluSx3	30	112.838
L1MA2	31	122.462	AluYh9	31	117.632
L1PA15	32	123.215	AluSz6	32	131.11
L1PBa	33	125.052	AluJr	33	136.146
L1PREC2	34	127.121	AluJo	34	163.279
L1M4	35	128.614	AluJb	35	166.979
L1MA3	36	129.494	AluJr4	36	172.639
L1MC4	37	129.62
L1PA12	38	131.346
L1P5	39	133.124
L1MA5A	40	140.077
L1PA16	41	142.945
L1M3d	42	146.371
L1PB3	43	147.166
L1P3b	44	152.098
L1ME2	45	154.295
L1MA4A	46	161.302
L1MA8	47	162.32
L1MC1	48	164.21
L1PA17	49	166.305
L1MA7	50	168.881
L1MA6	51	169.95
L1M1	52	170.406
L1MB3	53	170.831
L1M2	54	171.677
L1PB4	55	172.654
L1M2a	56	178.065
L1MC2	57	179.939
L1MB1	58	180.159
L1MB2	59	180.351
L1MB4	60	182.148
L1MA9	61	182.917
L1MB7	62	190.017
L1MB8	63	190.154
L1P4a	64	190.873
L1M2a1	65	190.992
L1MB5	66	191.725
L1M3f	67	191.731
L1MD1	68	192.34
L1PA15-16	69	197.053
L1MA10	70	199.49
L1PBb	71	201.314
L1MC3	72	203.143
L1MCa	73	209.728
L1MD3	74	210.27
L1P4e	75	211.741
L1M2c	76	216.125
L1MD2	77	216.388
L1P4d	78	219.319
L1M4c	79	220.061
L1MDa	80	222.533
L1ME2z	81	225.955
L1M3e	82	230.101
L1M4b	83	235.713
L1M2b	84	237.229
L1ME1	85	238.291
L1P4b	86	242.625
L1MC5	87	244.47
L1P4c	88	245.689
L1MCb	89	246.867
L1MEc	90	247.722
L1ME3A	91	248.387
L1MDb	92	248.928
L1MEg	93	249.557
L1M3c	94	251.093
L1ME3B	95	261.228
L1MEf	96	261.549
L1MC4a	97	264.659
L1M3b	98	265.208
L1ME3F	99	266.133
L1ME3D	100	267.194
L1M3de	101	268.639
L1ME3E	102	269.887
L1ME4a	103	271.229
L1MEb	104	272.447
L1MEa	105	272.844
L1MCc	106	274.709
L1ME3C	107	275.377
L1M5	108	275.911
L1ME5	109	276.256
L1MEe	110	278.306
L1M7	111	281.132
L1MEg1	112	283.338
L1M3a	113	283.915
L1MEg2	114	284.146
L1MEd	115	291.24
L1M6	116	292.64
